# Supplementary material for: Child public health indicators for fragile, conflict-affected, and vulnerable settings: A scoping review
Source: PLOS Glob Public Health. 2025 Mar 14;5(3):e0003843. doi: 10.1371/journal.pgph.0003843 (PMC11908696; doi:10.1371/journal.pgph.0003843)
Supplement: S2 Text — (XLSX) [file pgph.0003843.s002.xlsx]

## Sheet: Codebook with defs
Health status Domain	Definition/Notes	Example(s)
Mortality	Indicators related to child mortality	Under-five mortality rate (per 10,000/day)
Injuries	Indicators related to injury in children	% of children with unintentional injuries caused by changes in their environment as a result of the humanitarian situation.
Infectious disease	Indicators related to communicable diseases in children	Proportion of RDT confirmed malaria cases in children under 5 years Proportion of Infants on Anti retroviral Prophylaxis
Noncommunicable disease	Indicators related to illnesses that are not infectious, excluding malnutrition	Prevalence of epilepsy in children under 18 years
Newborn/neonatal health state	Indicators related to the health status of neonates. This may include indicators reporting on birth weight, prematurity, condition at birth, or other neonatal health states.	Prevalence of low birth weight among neonates Proportion of newborns treated for neonatal sepsis/ infection Proportion of newborns receiving early initiation of breastfeeding
Malnutrition	Indicators related to child malnutrition status including vitamin deficiencies; indicators reporting on severity of malnutrition;	% children presenting with fever with a positive RDT who received correct treatment
Adolescent sexual and reproductive health including pregnancy	Indicators related to ASRH status including pregnancy. This may include any sexual and/or pregnancy health related indicators that are disaggregated by age to include under 18 year olds. Includes indicators on adolescent birth rate.	Adolescent birth rate Proportion of STI below 18 years Proportion of ANC syphilis positivity
Sexual and gender-based violence (SGBV)	Indicators relating to health outcomes as a result of sexual or gender-based violence	Excess female child mortality (sex ratios under 5) Prevalence of female genital mutilation Proportion of rape survivors under 18 years of age
Mental health (child only)	Indicators related to measures of child mental health and wellbeing in children, including suicide rates. This does not include caregiver mental health status	Suicide rate, disaggregated Percentage of surveyed communities who indicate children exhibit behavioural changes that relate to symptoms of distress since (date)
Disability	Indicators related to disability in children.	% of children with new injuries or impairments who needed to be rehabilitated
Child Development	Indicators relating to child development	Proportion of children with documented fine motor, gross motor, or speech delay, disaggregated
Social wellbeing/functioning	Indicators related to social wellbeing and/or functioning of children and/or caregivers	% of children and caregivers who report an increase to their well-being as a result of their urgent child protection needs/risks being addressed through the case management process.
Vaccination status	Indicators related to vaccination status of children	% of children 0-12 months who received their third dose of DTP-containing vaccine
Health Service Domain	Definition/Notes	Example(s)
Community-based health service	Indicators relating to community-based health services	Percentage of emergency affected learning spaces/ schools in target areas incorporating psycho-social support
Facility-based health service	Indicators relating to facility-based health services as well as availability/accessibility/utilisation/quality of health facilities	% of newborns receiving a postnatal care check at health facility within two days of birth
Pharmacy service	Indicators relating to pharmacy services	Number of days for which essential malaria medicines were not available in the past 30 days
Antenatal service	Indicators relating to antenatal health services	% of ANC clients screened for syphilis
Obstetric service (including neonatal resuscitation)	Obstetric related indicators that are disaggregated by age to include under 18s. Examples include indicators on modes of delivery, presence of skilled attendant at delivery, delivery rates	Percentage of births attended by skilled personnel (doctors, nurses, midwives)
Postnatal and neonatal care	Indicators relating to postnatal and neonatal health services	% of newborns receiving a postnatal care check at health facility within two days of birth Number of newborns who received at least one (1) dose of chlorhexidine digluconate to the cord within 24 hours of birth Coverage of Complete Postnatal Care
Paediatric service	Indicators relating to paediatric services, not including neonatal, adolescent, immunization, malnutrition, or MHPSS services	Percentage of confirmed malaria cases treated with an ACT Proportion of U5 deaths within 24 hours
Immunization service	Indicators relating to immunization services	Percentage of children aged 12 months who have had three doses of DPT
Adolescent health service	Indicators relating to adolescent health services	Proportion of health units with at least one service provider trained to care for and refer adolescent VAW/G survivors
SRH service (any age)	Indicators relating to sexual and reproductive health services	Proportion of women of reproductive age (15-49) using a contraceptive method (new and repeat users), disaggregated
Nutrition service	Indicators relating to malnutrition services	The proportion of discharges from targeted supplementary feeding programmes who have died, recovered or defaulted Percentage of breastfeeding mothers who have access to skilled counselling
HIV service	Indicators relating to HIV services	Antiretroviral therapy coverage among patients living with HIV, disaggregated % of children < 2 years old for whom the HIV status of the mother and/or the child are known
MHPSS service (child and adult)	Indicators relating to MHPSS services for children and/or caregivers	Average improvement in functionality from baseline (MH + MH-in-SGBV)
Rehabilitation service	Indicators relating to rehabilitation services	% of children with new injuries or impairments who needed to be rehabilitated and reported receiving rehabilitation support.
Health promotion	Indicators relating to health promotion services	Percentage of emergency affected learning spaces/ schools in affected areas where children and youth receive key messages on emergency life skills Percentage of affected schools/learning spaces promoting health and hygiene including sexual and reproductive health and HIV AIDS
Referral pathway	Indicators relating to existence and/or functioning of referral pathways	% of children identified as using illicit substances who are successfully referred to health or psychosocial services. % of children identified as victims of sexual exploitation who are successfully referred to health or psychosocial services
Access to service	Indicators measuring access to services	Proportion of U5 deaths within 24 hours
Service quality (including healthworker competency)	Indicators measuring quality of services, including health worker competencies	Percentage of children aged six to 59 months who have received an appropriate dose of vitamin A, on completion of measles vaccination campaign
Disease surveillance	Indicators relating to disease surveillance activities	% new TB patients HIV+ (of those with known status)
Health Behaviours Domain (choose all that apply):	Definition/Notes	Example(s)
Health behaviours (not including care-seeking)	Indicators relating to health behaviours of individuals, families and/or communities, not including care-seeking behaviours	Proportion of pregnant women, children under five and other vulnerable people sleeping under effective insecticide-treated mosquito nets
Health promotion activities	Indicators relating to health promotion activities	Proportion of individuals who report they heard or saw a mass media message on issues related to sexual violence and youth % of schools that have incorporated a risk mitigation/injury prevention strategy into the curriculum.
IYCF	Indicators relating to the feeding of infants and young children	Proportion of infants 0 to 5 months of age who received only breast milk during the previous day Proportion of of children 6-23 months who receive a minimum acceptable diet
Population knowledge	Indicators measuring population knowledge about any child public health topic	% of adults and children surveyed who can describe ways to mitigate risk and prevent injury caused by the physical dangers that are present
Care-seeking behaviour	Indicators measuring care-seeking behaviour	Percentage of children under 5 with suspected acute respiratory infection taken to appropriate health facility
Social Determinants	Definition/Notes	Example(s)
Caregiver health and wellbeing	Indicators relating to caregiver health and/or wellbeing	% of surveyed caregivers who report using positive coping mechanisms to support them in addressing the mental health and psychosocial needs of their child.
Safety (including environmental hazards)	Indicators relating to safety	% children in areas affected by landmines and other explosive weapons Percentage (%) of households reporting child protection risks (at least one child in the household is engaged in child labour / child separation from caregiver / child marriage) due to financial vulnerability, per risk
Separation/reunification	Indicators relating to separation of children from parents/families and/or reunification	% UASC provided with alternative care and/or reunified
Water	Indicators relating to access to or quality of water	Percentage of learning spaces/schools with adequate male and female WASH facilities in affected areas Liters of potable water / person / day, disaggregated
Sanitation	Indicators relating to sanitation	Percentage of learning spaces/schools with adequate male and female WASH facilities in affected areas Number of persons per communal latrine, disaggregated
Hygiene	Indicators relating to hygiene, including living conditions and access to services	Percentage of learning spaces/schools with adequate male and female WASH facilities in affected areas Proportion of men, women, boys and girls washing hands with water and soap or substitute after contact with faeces and before contact with food and water, disaggregated
Shelter	Indicators relating to quality of and/or access to shelter	Percentage of damaged houses / dwellings
Displacement	Indicators relating to displacement	% of children born in displacement who receive a birth certificate upon return/repatriation.
Food security	Indicators relating to food security	Proportion of children 6-23 months who receive an iron-rich food or iron fortified food % of surveyed food insecure households that report receiving assistance from food security organisations following referral by child protection staff.
Educational enrolment/attendance	Indicators relating to acces to and/or enrolment or attendance in schools	% of identified school-aged children in target location regularly attending school or other centres of learning.
Schools/learning spaces	Indicators relating to school structures of any kind, including formal schools and temporary learning spaces	Percentage of learning spaces/schools with adequate male and female WASH facilities in affected areas Percentage of schools/learning spaces occupied by security forces in affected area
Birth/civil registration	Indicators relating ot civil registration/birth registration	% of births per health facility that are officially registered. % of children born in displacement who receive a birth certificate upon return/repatriation.
Child detention	Indicators relating to the detention of children	% of children arrested due to alleged involvement in conflict-elated activities. % of institutions surveyed that indicate increased numbers of children detained since the start of the emergency.
Discrimination/exclusion	Indicators relating to discrimation of any group	% of formal and non-formal learning centres that are accessible to children with disabilities.
Physical violence/abuse	Indicators relating to physical violence against and/or abuse of children	Proportion of children directly exposed to armed conflict % of children and adults surveyed who know where to report cases of physical or emotional maltreatment.
Sexual violence/abuse	Indicators relating to sexual violence against and/or abuse of children	% of rape survivors who present for clinical care within 72 hours of an incident % of children and adults surveyed who can explain where to report cases of sexual and gender-based violence.
Exploitation (e.g. trafficking, child labour, child marriage)	Indicators that relate to any form of child exploitation, including but not limited to child trafficking, child labour and child marriage	Percentage of surveyed community members are aware of the danger and consequences of the Worst Forms of Child Labour Percentage of communities reporting the incidence of reported cases of trafficking for exploitation (labour or sex)
CAFAAG	Indicators relating to children associated with armed forces or armed groups	% children who have exited armed forces or groups provided with protection or reintegration support % of grave violation cases related to recruitment and use of girls and boys by armed forces or armed groups reported to national monitoring and reporting mechanisms.
Child headed households	Indicators relating to households headed by children	% of child headed households (or other indicator disaggregated by child-headed vs adult-headed household)
Service outside of health or nutrition service site (e.g. child friendly space)	Indicator relating to services that are not health or nutrition services, which are relevant to or impact upon child public health outcomes	% children who have exited armed forces or groups provided with protection or reintegration support
Indicator definition clarity	Definition/Notes	Example(s)
No interpretation or adaptation required	clear definition, where relevant numerator and denominator are specified, no adaptation required.	Under 5 mortality rate, Number of deaths among under fives / mid- period Total under five population x 1000
Some interpretation or adaptation required	It is clear what is being measured. The definition can be inferred from the name, but some adaptation is required to be operationalised	Proportion of children < 5 years old attending GM with GAM. (It is clear what is being measured (GAM prevalence in programme recipients) but not clear how it is measured.) % of children with new injuries or impairments who needed specialized mental health and psychosocial support and received it (Interpretation required to understand/determine who needs specialised MHPSS support)
Significant interpretation or adaptation required	The general idea of what is to be measured is evident but precisely what is being measured is not clear. The definition requires significant interpretation or significant adaptation to be operationalised	Percentage of target population that can access dry ration supplementary feeding sites within one day’s return walk (including time for treatment). It is not clear what is being measured, for example access in general or access only in terms of distance to the SF site? Interpretation will result in variation in what is actually measured. % of children identified in need of response services for p…
