# Supplementary material for: Child public health indicators for fragile, conflict-affected, and vulnerable settings: A scoping review
Source: PLOS Glob Public Health. 2025 Mar 14;5(3):e0003843. doi: 10.1371/journal.pgph.0003843 (PMC11908696; doi:10.1371/journal.pgph.0003843)
Supplement: S1 Data — (XLSX) [file pgph.0003843.s006.xlsx]

## Sheet: Routinely collected
Indicator name	Indicator definition/ calculation	Details of age disaggregation	Details of other disaggregation
Neonatal admission mortality rate (%) (by weight)	From WHO Paediatric Quality of Care Indicators Neonatal admission mortality rate (%) (by weight)	WHO Quality of Care recommendation	Not Applicable
Institutional neonatal mortality rate (per 1000 live births in facility)	From WHO Paediatric Quality of Care Indicators Institutional neonatal mortality rate (per 1000 live births in facility)	WHO Quality of Care recommendation	Not Applicable
Outborn Neonatal case fatality rate (%)	From WHO Paediatric Quality of Care Indicators Outborn Neonatal case fatality rate (%)	WHO Quality of Care recommendation	Not Applicable
Under 5 inpatient mortality rate (%)	From WHO Paediatric Quality of Care Indicators Under 5 inpatient mortality rate (%)	WHO Quality of Care recommendation	Not Applicable
Inpatient therapeutic feeding centre mortality rate (%)	From WHO Paediatric Quality of Care Indicators Inpatient therapeutic feeding centre mortality rate (%)	WHO Quality of Care recommendation	Not Applicable
Timing of death (<24hrs / >24hrs)	From WHO Paediatric Quality of Care Indicators Timing of death (<24hrs / >24hrs)	WHO Quality of Care recommendation	Not Applicable
Case fatality rates for major causes of mortality	From WHO Paediatric Quality of Care Indicators Case fatality rates for major causes of mortality	WHO Quality of Care recommendation	Not Applicable
% newborns given Skin-skin immediately after birth	% newborns given Skin-skin immediately after birth	WHO Quality of Care recommendation	Not Applicable
% newborns breastfed within 1 hour	% newborns breastfed within 1 hour	WHO Quality of Care recommendation	Not Applicable
% <2kg initiated on iKMC	From WHO Paediatric Quality of Care Indicators % <2kg initiated on iKMC	WHO Quality of Care recommendation	Not Applicable
% of newborns able to remain with mother during neonatal care	% of newborns able to remain with mother during neonatal care	WHO Quality of Care recommendation	Not Applicable
% sick children 2months – 5years assessed on IMCI Criteria and appropriately treated	From WHO Paediatric Quality of Care Indicators % sick children 2months – 5years assessed on IMCI Criteria and appropriately treated	WHO Quality of Care recommendation	Not Applicable
% Young Infants <2months assessed on IM(N)CI Criteria and appropriately treated	From WHO Paediatric Quality of Care Indicators % Young Infants <2months assessed on IM(N)CI Criteria and appropriately treated	WHO Quality of Care recommendation	Not Applicable
% of children < 2 years of age eligible for DTP-Hep-B-HIB, IPV(/OPV-Polio), RTV, PCV or Measles-containing vaccine, who were administered all catch up immunization during medical visits	From WHO Paediatric Quality of Care Indicators % of children < 2 years of age eligible for DTP-Hep-B-HIB, IPV(/OPV-Polio), RTV, PCV or Measles-containing vaccine, who were administered all catch up immunization during medical visits	WHO Quality of Care recommendation	Not Applicable
No of days in last 3 months with stockouts of essential medicines for children	From WHO Paediatric Quality of Care Indicators No of days in last 3 months with stockouts of essential medicines for children	WHO Quality of Care recommendation	Not Applicable
% of health workers who received paediatric clinical mentorship/training in the past 6 months	From WHO Paediatric Quality of Care Indicators % of health workers who received paediatric clinical mentorship/training in the past 6 months	WHO Quality of Care recommendation	Not Applicable
% of children with access to play/stimulation/educational materials during admission	From WHO Paediatric Quality of Care Indicators % of children with access to play/stimulation/educational materials during admission	WHO Quality of Care recommendation	Not Applicable
% of caregivers of children < 5 years who are aware of danger signs	From WHO Paediatric Quality of Care Indicators % of caregivers of children < 5 years who are aware of danger signs	WHO Quality of Care recommendation	Not Applicable
% of children/caregivers who understand illness and treatment after care (e.g. at discharge)	From WHO Paediatric Quality of Care Indicators % of children/caregivers who understand illness and treatment after care (e.g. at discharge)	WHO Quality of Care recommendation	Not Applicable
% of child deaths with mortality review & documentation of lessons learned	% of child deaths with mortality review & documentation of lessons learned	WHO Quality of Care recommendation	Not Applicable
% Pentavalent or DTP 3 / Pentavalent or DTP 1 (all ages) in Routine EPI services	Numerator and denominator denoted in name	<5 years and ≥5 years	Not Applicable
Inpatient mortality rate	not specified	<5 years and ≥5 years	Not Applicable
[Agency] facility neonatal mortality rate (per 1000)	Proportion of all neonate deaths that were deliveries that occurred in an [agency] facility.	neonates ≤28 days	Not Applicable
Overall neonatal admission mortality rate (%)	Proportion of neonatal (<=28 days) exits (exit from neonatal unit) that were deaths.	neonates ≤28 days	Not Applicable
% neonates on breast milk exclusively	Proportion of neonates who were on breast milk exclusively at exit	Not specified	Not Applicable
% surgical encounters urgent	Operating Theatre: Proportion of all encounters that were classified as urgent	<5 years and ≥5 years	Not Applicable
% surgeries classification traumatic/injury	Proportion of surgical encounters that were classified as traumatic/ injury	<5 years and ≥5 years	Not Applicable
Mortality rate in surgical patients	Total deaths amongst inpatients who had 'went to operating theatre' is ticked in their inpatient admission record. Surgical mortality rate should include any death occurring within 30 days or surgery or during the same admission.	<5 years and ≥5 years	Not Applicable
Caesarean section rate in [agency] supported services	Proportion of deliveries that were Caesarean Sections (%)	Not specified	Not Applicable
% of deliveries by [agency] that were instrumental vaginal delivery	Proportion of all deliveries in [agency] facility that were instrumental vaginal deliveries (%)	Not specified	Not Applicable
Still birth rate (per 1000 births)	Proportion of all stillbirths (including stillbirths with no foetal heartbeat at admission as well as other stillbirths) among all birth outcomes (x1000)	Newborns	Not Applicable
% women receiving 1st PN check as proportion of 1st ANC visits	Number of women receiving first postnatal check during the period divided by the number of women attending first ANC visit during the period	Not specified	Not Applicable
% of HIV+ pregnant women delivering during period who received HAART (PMTCT)	not specified	5-15 years; >15 years	Not Applicable
% of HIV+ women delivering during period who received any type of ARV prophylaxis (PMTCT)	not specified	5-15 years; >15 years	Not Applicable
% of HIV+ women delivering during period who received either HAART or any type of ARV prophylaxis (PMTCT)	not specified	5-15 years; >15 years	Not Applicable
% babies born alive in the period who received ARV post-exposure prophylaxis (PMTCT)	not specified	5-15 years; >15 years	Not Applicable
% of babies born alive to HIV+ mothers throughout the duration of the program who have had their HIV status confirmed (PMTCT)	not specified	5-15 years; >15 years
% of babies born to HIV+ mothers throughout the duration of the program with status confirmed who are HIV positive (PMTCT)	not specified	5-15 years; >15 years	Not Applicable
% presenting <72hrs after rape incident	The percentage of SGBV survivors presenting within 72 hours since rape	<5 years, 5-9 years, 10-14 years, 15-17 years, 18-19 years, >19 years	Not Applicable
% CT (confirmation tested) patients tested during period and HIV positive	not specified	<5 years and 5-15 years	Not Applicable
% of new HIV+ patients registered under care	not specified	<5 years and 5-15 years	Not Applicable
% HIV patients virologically suppressed	not specified	<5 years and 5-15 years	Not Applicable
% Patients <15yr lost to followup at 6 months since ART commencement	not specified	<5 years and 5-15 years	Not Applicable
% Patients <15yr dead at 6 months since ART commencement	not specified	<5 years and 5-15 years	Not Applicable
% Patients <15yr lost to followup at 12 months since ART commencement	not specified	<5 years and 5-15 years	Not Applicable
% Patients <15yr dead at 12 months since ART commencement	not specified	<5 years and 5-15 years	Not Applicable
% Patients <15yr lost to followup at 24 months since ART commencement	not specified	<5 years and 5-15 years	Not Applicable
% Patients <15yr dead at 24 months since ART commencement	not specified	<5 years and 5-15 years	Not Applicable
% new TB patients with known HIV status (DS & DR)	not specified	<5 years and 5-15 years	Not Applicable
% new TB patients HIV+ (of those with known status)	not specified	<5 years and 5-15 years	Not Applicable
Success rate (TB)	not specified	<5 years and 5-15 years	Not Applicable
Default rate (TB)	not specified	<5 years and 5-15 years	Not Applicable
Mortality rate (TB)	not specified	<5 years and 5-15 years	Not Applicable
Failure rate (TB)	not specified	<5 years and 5-15 years	Not Applicable
% individual sessions that were first visit (MH + MH-in-SGBV)	Percentage of individual counselling sessions that were first visits for Mental Health and SGBV programs. Numerator is the total number of patients starting MH therapeutic counselling as recorded in the Mental Health and the SGBV individual patient files. Denominator is the total number of individual counselling sessions recorded in the aggregate mental health sessions data set.	<5 years, 5-9 years, 10-14 years, 15-17 years, 18-19 years, >19 years	Not Applicable
Average improvement in baseline complaints (MH + MH-in-SGBV)	Average change in complaint rating (CCR) among patients, for Mental health and SGBV programs. Calculated as a weighted average.	<5 years, 5-9 years, 10-14 years, 15-17 years, 18-19 years, >19 years	Not Applicable
Average improvement in functionality from baseline (MH + MH-in-SGBV)	Average change in functional rating (CCR) among patients, for Mental health and SGBV programs. Calculated as a weighted average.	<5 years, 5-9 years, 10-14 years, 15-17 years, 18-19 years, >19 years	Not Applicable
Nutrition ITFC Recovery (cure) rate (ITFC)	Percentage of cases cured at exit	<5 years and ≥5 years	Not Applicable
Nutrition ITFC Default rate (ITFC)	Percentage of cases defaulted or left against medical advice at exit	<5 years and ≥5 years	Not Applicable
Nutrition ITFC Mortality rate (ITFC)	Percentage of cases dead at exit	<5 years and ≥5 years	Not Applicable
Ambulatory Therapeutic Feeding Recovery (cure) rate (SAM)	Percent of children age 6-59m whose outcome was cured after ATFC admission with SAM criteria (includes male/female or no disaggregation, age-groups 6-59m, 6-23m, 24-59m depending on disaggregations used)	6-59m, 6-23m, 24-59m	Sex: male/female
Ambulatory Therapeutic Feeding Default rate (SAM)	not specified	<5 years and ≥5 years	Not Applicable
Ambulatory Therapeutic Feeding Mortality rate (SAM)	Percent of children age 6-59m whose outcome was death after ATFC admission with SAM criteria (includes male/female or no disaggregation, age-groups 6-59m, 6-23m, 24-59m depending on disaggregations used)	6-59m, 6-23m, 24-59m	Sex: male/female
Ambulatory Therapeutic Feeding MAM Recovery (cure) rate (MAM)	not specified	<5 years and ≥5 years	Not Applicable
Ambulatory Therapeutic Feeding MAM Default rate (MAM)	not specified	<5 years and ≥5 years	Not Applicable
Ambulatory Therapeutic Feeding MAM Mortality rate (MAM)	not specified	<5 years and ≥5 years	Not Applicable
Ambulatory Therapeutic Feeding MAM Average length stay (days) 6-59m (MAM)	not specified	6-59 months	Not Applicable
Measles case fatality rate	The proportion of deaths due to measles within a designated population of cases	<5 years and ≥5 years	Not Applicable
Meningitis case fatality rate	Proportion of meningitis cases dying from meningitis or its complications in treatment facilities and/or in the community.	<5 years and ≥5 years	Not Applicable
Cholera case fatality rate	Proportion of cholera cases dying from cholera or its complications in treatment facilities and/or in the community. Standard indicator for adequate case management is a CFR OF >1%.	<5 years and ≥5 years	Not Applicable
Other disease specific outbreak response, specify disease: Case fatality rate	not specified	<5 years and ≥5 years	Not Applicable
Visceral Leishmaniasis (Kala Azar) % positive of screened (KA)	not specified	<5 years and ≥5 years	Not Applicable
Visceral Leishmaniasis (Kala Azar) Cure rate (KA)	not specified	<5 years and ≥5 years	Not Applicable
Visceral Leishmaniasis (Kala Azar) Mortality rate (KA)	not specified	<5 years and ≥5 years	Not Applicable
Defaulter rate (KA)	not specified	<5 years and ≥5 years	Not Applicable
% primary kala zar patients testing positive for HIV	not specified	<5 years and 5-15 years	Not Applicable
% health facilities that provide pediatric ART	not given	Not Applicable	Location
% people accessing basic hygiene services	not given	Age (<18, 18 years & above)	Sex Location, Migration status, Disability Wealth (quintile: 1 - 5)
Extent to which the education system is inclusive and gender equitable for access to learning opportunities	not given	Not Applicable	Not Applicable
Extent to which the systems for learning and skills development are gender-responsive	not given	Not Applicable	Not Applicable
% children who have received individual case management	not given	Age (<5, 5-9,10-14, 15-17 years),	Sex, Disability Migration status
Quality of free and universal birth registration service within civil registration and vital statistics, in accordance with international standards and best practices	not given	Not Applicable	Not Applicable
% health facilities with inter-operability between the health system and civil registration system to facilitate birth registration at the service delivery point	not given	Not Applicable	Not Applicable
% UASC provided with alternative care and/or reunified	not given	<5, 5-9,10-14, 15-17 years	Sex Location Migration status Disability
% children who have exited armed forces or groups provided with protection or reintegration support	not given	<5, 5-9, 10-14, 15-17 years	Sex, Migration status
% children in areas affected by landmines and other explosive weapons provided with relevant prevention and survivor assistance interventions	not given	<5, 5-9, 10-14, 15-17 years	Sex, Disability Intervention Types (prevention interventions, survivor assistance interventions)
% women, girls and boys accessing GBV risk mitigation, prevention and/or response interventions	not given	<10, 10-14, 15-17, 18 years & above	Sex Location Disability Intervention type
Percentage of children who report an increase to their safety and wellbeing as a result of their needs being addressed	NUMERATOR: # of children reporting improvement to their safety and/or wellbeing as a result of their needs being addressed through case management or other services DENOMINATOR: # children supported through case management or other services % of children reporting improvement to their safety and/or wellbeing as a result of their needs being addressed through case management or other services, acc…	Not specified	Sex (Female and Male), Age (there is not standard age disaggregation, and this will depend on projects), and disability.
Percent (%) of beneficiaries reporting that humanitarian assistance is delivered in a safe, accessible, accountable, and participatory manner	NUMERATOR: Sum of percentage of respondents giving positive/preferred answers to each of the eight survey questions DENOMINATOR: 8 (to give an average of the eight sub-scores) Multiply the average by 100 to achieve the % CALCULATION: Each of the eight questions allows for one single answer to calculate the final indicator. To reduce burden of manual calculation and human errors, the PDM and Endli…	Age: 0-17 years; 18-49 years; 50 and above	Sex: female, male
Percentage (%) of households reporting child protection risks (at least one child in the household is engaged in child labour / child separation from caregiver / child marriage) due to financial vulnerability, per risk	CALCULATION: NUMERATOR: # households reporting child protection risks due to financial vulnerability DENOMINATOR: # households reached through beneficiary-based monitoring surveys with a representative sample of beneficiaries. Definition A Household refers to all those who pool income/expenditures. This can include child headed households (CHH) and unaccompanied and separated children (UASC). Chi…	Not Applicable	Status of head of household (single headed, elderly headed, disability headed), geographical location, urban / rural, displaced / host, nationality, ethnicity, socio-economic status
% of children, adolescents, family members, caregivers, volunteers or professionals participating in [agency] and its partner mental health & psychosocial support programmes who demonstrate improved mental health and/or psychosocial wellbeing	Outcome: Percentage of children, adolescents, family members, caregivers volunteers or professionals who demonstrate improvement in one or more of the six dimensions of mental health and psychosocial wellbeing (Number of children, adolescents, family members, caregivers volunteers or professionals who demonstrate improvement in mental health and/or psychosocial wellbeing via recognised Means of V…	Not specified	Disaggregation, as relevant for the context or programme, by: Sex assigned or recorded on birth certificate or other official document Gender Sex Diversity – Individuals who do not identify, feel, or wish to be described by the gender or sex assigned to them at birth or officially registered (see Additional Guidance). Disability (where available) For caregivers and service providers: type (parent…
Proportion of children <5 whose births are reported registered	Numerator: Number of children less than 5 and alive, having a proof of birth registration in the project area. Denominator: Total number of children less than 5 in the project area. Proportion of children under 5 years of age whose births have been registered with a civil authority. Birth registration: Birth registration is defined as ‘the continuous, permanent and universal recording, within the…	Not specified	Sex / Gender (depending on indicator), Age/age group (depending on indicator definition and relevance)
Proportion of children < 5 years old attending GM with SAM	same as name	<5 years	Not Applicable
Proportion of children < 5 years old attending GM with GAM	same as name	<5 years	Not Applicable
Proportion of health care personnel and support staff subjected to violence	same as name	Not Applicable	Not Applicable
Percentage of children in health facility catchment population who received a polio vaccine (any dose)	same as name	Not specified	Not Applicable
Percentage of children in health facility catchment population who received a dose of MMR1	same as name	Not specified	Not Applicable
Percentage of children in health facility catchment population who received a dose of MMR2	same as name	Not specified	Not Applicable
Percentage of children in health facility catchment population who received Pentavalent 1 or DTP1	same as name	Not specified	Not Applicable
Percentage of children in health facility catchment population who received Pentavalent 3 or DTP3	same as name	Not specified	Not Applicable
Case fatality ratio for all confirmed cases [outbreak disease] admitted for inpatient care at treatment center	NUMERATOR:# of deaths among cases [outbreak disease] admitted for inpatient care at IRC-supported treatment centers DENOMINATOR: # of cases [outbreak disease] admitted for inpatient care at IRC-supported treatment centers	0-5, 5-24, 25-64, 65+	Sex
% of surveyed beneficiary households reporting adequate access to water, as defined by Sphere or national standards	NUMERATOR: # of surveyed beneficiary households who reported being able to meet their water needs DENOMINATOR: # of surveyed beneficiary households on access to water Endline may be a post-distribution monitoring survey in some cases	<18, 18-30, 31-59, 60+	Residency status; Sex
% of surveyed beneficiary households reporting adequate access to essential WASH non-food items (NFIs), as defined by Sphere or national standards	NUMERATOR: # of surveyed beneficiary households who reported being able to meet their WASH NFI needs DENOMINATOR: # of surveyed beneficiary households on access to WASH NFIs Endline may be a post-distribution monitoring survey in some cases.	<18, 18-30, 31-59, 60+	Residency status; Sex
% of new SAM admissions who were complicated and required inpatient treatment	NUMERATOR: # of new inpatient admissions for complicated severe acute malnutrition (SAM) DENOMINATOR: # of new admissions from inpatient and outpatient SAM	Not Applicable	Not Applicable
% of children discharged as stabilized from inpatient treatment for complicated SAM	NUMERATOR: # of children discharged as stabilized from inpatient treatment for complicated SAM DENOMINATOR: # of children discharged from inpatient treatment for complicated SAM	0-5 mo, 6-23 mo, 24-59 mo	Not Applicable
% of children discharged as recovered from outpatient treatment for uncomplicated SAM	NUMERATOR: # children discharged as recovered from outpatient treatment for uncomplicated SAM DENOMINATOR: # children discharged from outpatient treatment for uncomplicated SAM	Not Applicable	Sex
% of children discharged as recovered from outpatient treatment for MAM	NUMERATOR: # children discharged as recovered from outpatient treatment for MAM DENOMINATOR: # children discharged from outpatient treatment for MAM	Not Applicable	Not Applicable
% of children discharged as having died in inpatient treatment for complicated SAM	NUMERATOR: # children discharged as having died in inpatient treatment for complicated SAM DENOMINATOR: # of children discharged from inpatient treatment for complicated SAM	0-5 mo, 6-23 mo, 24-59 mo	Not Applicable
% of children discharged as having died in outpatient treatment for uncomplicated SAM	NUMERATOR: # of children discharged as having died in outpatient treatment for uncomplicated SAM DENOMINATOR: # children discharged from outpatient treatment for uncomplicated SAM	Not Applicable	Not Applicable
% of children discharged as having died in outpatient treatment for MAM	NUMERATOR: # of children discharged as having died in outpatient treatment for MAM DENOMINATOR: # children discharged from outpatient treatment for MAM	Not Applicable	Not Applicable
% of children discharged as defaulted from inpatient treatment for complicated SAM	NUMERATOR: # children discharged as defaulted from inpatient treatment for complicated SAM DENOMINATOR: # of children discharged from inpatient treatment for complicated SAM	Not Applicable	Not Applicable
% of children discharged as defaulted from outpatient treatment for uncomplicated SAM	NUMERATOR: # children discharged as defaulted from outpatient treatment for uncomplicated SAM DENOMINATOR: # children discharged from outpatient treatment for uncomplicated SAM	Not Applicable	Not Applicable
% of children discharged as defaulted from outpatient treatment for MAM	NUMERATOR: # children discharged as defaulted from outpatient treatment for MAM DENOMINATOR: # children discharged from outpatient treatment for MAM	Not Applicable	Not Applicable
% of children discharged as non-respondents from inpatient treatment for complicated SAM	NUMERATOR: # children discharged as non-respondents from inpatient treatment for complicated SAM DENOMINATOR: # of children discharged from inpatient treatment for complicated SAM	Not Applicable	Not Applicable
% of children discharged as non-respondents from outpatient treatment for uncomplicated SAM	NUMERATOR: # children discharged as non-respondents from outpatient treatment for uncomplicated SAM DENOMINATOR: # children discharged from outpatient treatment for uncomplicated SAM	Not Applicable	Not Applicable
% of children discharged as non-respondents from outpatient treatment for MAM	NUMERATOR: # children discharged as non-respondents from outpatient treatment for MAM DENOMINATOR: # children discharged from outpatient treatment for MAM	Not Applicable	Not Applicable
Average length of stay of children until stabilization from inpatient treatment for complicated SAM	NUMERATOR: Sum of individual length of stays in days for stabilized children from inpatient treatment for complicated SAM DENOMINATOR: # of children discharged as stabilized from inpatient treatment for complicated SAM	Not Applicable	Not Applicable
Average length of stay of children until recovery from outpatient treatment for uncomplicated SAM	NUMERATOR: Sum of individual length of stays in days for recovered children from outpatient treatment for uncomplicated SAM DENOMINATOR: # children discharged as recovered from outpatient treatment for uncomplicated SAM	Not Applicable	Not Applicable
Average length of stay of children until recovery from outpatient treatment for MAM	NUMERATOR: Sum of individual length of stays in days for recovered children from outpatient treatment for MAM DENOMINATOR: # children discharged as recovered from outpatient treatment for MAM	Not Applicable	Not Applicable
% infants delivered who initiated breastfeeding within 1 hr. after birth	NUMERATOR: # of infants delivered who initiated breastfeeding within 1 hour after birth DENOMINATOR: # infants delivered in the month	Newborns	Not Applicable
% of infants 0-5 months of age who are fed exclusively with breastmilk	NUMERATOR: # of infants 0-5 months of age who are fed exclusively with breastmilk during the previous day DENOMINATOR: # infants 0-5 mo. Surveyed	0-5 months	Sex
% of newborns receiving a postnatal care check at health facility within two days of birth	NUMERATOR: # of newborns receiving a postnatal care check at health facility within two days of birth DENOMINATOR: # of expected live births Calculate # expected live births using best available estimates for the total population and crude birth rates in a specified area, adjusting for the period. Expected births in a month = population x crude birth rate / 12	Newborns	Sex
% of newborns receiving a home postnatal care check within two days of birth	NUMERATOR: # of newborns who received a home postnatal care check within two days of birth DENOMINATOR: # of expected live births Calculate # expected live births using best available estimates for the total population and crude birth rates in a specified area, adjusting for the period. Expected births in a month = population x crude birth rate / 12	Newborns	Sex
% of women interviewed in ANC who know at least three danger signs of newborn complications	NUMERATOR: # of women interviewed in ANC who know at least three danger signs of newborn complications DENOMINATOR: # of women interviewed in ANC	<15, 15-19, 20 - 24, 25 - 29, 30 - 35, 35+	Not Applicable
% of children 0-12 months who received their third dose of DTP-containing vaccine	NUMERATOR: # of children 0-12 months who received the third dose of the DTP-containing vaccine DENOMINATOR: # of children aged 0-12 months (adjusted for the reporting period) To calculate the denominator, multiply the total number of people in the catchment population by the percentage of children under the age of one for the geographic area, divide by 12 to get the monthly target and multiply by…	0-12 months	Sex
% of children aged six months to 15 years who have received measles vaccination, on completion of a measles vaccination campaign	NUMERATOR: # of children aged six months to 15 years who receive measles vaccination DENOMINATOR: # of children aged six months to 15 years in the area targeted for mass vaccination	<1, 1-4, 5+	Sex
Ratio of active CHWs administering iCCM to estimated population of children under five	NUMERATOR: # of CHWs implementing iCCM DENOMINATOR: # of children under five in the catchment area The standard estimate for % of the population under 5 is 17.5%. Use local estimates if available.	Not Applicable	Not Applicable
% children presenting with fever with a positive RDT who received correct treatment	NUMERATOR: # of children 2-59 mo. with a positive RDT who were recorded as receiving age appropriate-ACT DENOMINATOR: # of children 2-59 mo. recorded as having a positive RDT	2-59 months	Not Applicable
% of sick child episodes observed during supervision that were correctly managed	NUMERATOR: # of sick children episodes observed that were correctly managed during supervision using a standardized tool DENOMINATOR: # of supervision visits of sick child episodes completed by an evaluator using a standardized tool	Not Applicable	iCCM/Facility IMCI
% of pulmonary TB patients who are successfully treated during the year	NUMERATOR: # of new smear-positive pulmonary TB cases cured or completed treatment during the year DENOMINATOR: # of new smear-positive pulmonary TB cases registered in the year	<18, 18+	Sex
% of recorded of diabetic patients audited where BP and targeted glucose are documented under control	NUMERATOR: # of records of diabetic patients audited where BP was documented under control DENOMINATOR: # of records of diabetic patients audited where BP was documented	<18, 18+	Sex
% of records of hypertension patients audited where BP was documented under control	NUMERATOR: # of records of hypertension patients audited where BP was documented under control DENOMINATOR: # of records of hypertension patients audited where BP was documented	<18, 18+	Sex
% of health service delivery sites out of stock of any of the tracer drugs on the day of visit	NUMERATOR: # of health service delivery sites (health facilities and/or community sites) out of stock of any of the tracer drugs on the day of the visit DENOMINATOR: # of health service delivery sites (health facilities and/or community sites) supervised	Not Applicable	Service delivery type: Clinical care for sexual assault survivors; Comprehensive Abortion Care; Contraception; HIV screening and treatment; Integrated community case management; Integrated management of neonatal and child illnesses; Mental health in PHC;
% of health service delivery sites out of stock of any of the tracer drugs, for longer than one week, 7 consecutive days	NUMERATOR: # of health facilities out of stock of any of the tracer drugs, for longer than one week, 7 consecutive days DENOMINATOR: # of health facilities reporting on stockouts	Not Applicable	Service delivery type: Clinical care for sexual assault survivors; Comprehensive Abortion Care; Contraception; HIV screening and treatment; Integrated community case management; Integrated management of neonatal and child illnesses; Mental health in PHC; Non-communicable diseases; Pharmacy; PHC Comprehensive; PHC Outpatient; RMNCH Comprehensive; Sexual and reproductive health; Skilled delivery ca…
% of mental health clients reporting a reduction in symptoms based on standard assessment	NUMERATOR: # of mental health clients reporting a reduction in symptoms based on standard assessment DENOMINATOR:# of mental health clients receiving care and assessed for presence of symptoms Measured at first visit and at every month until last visit	<18, 18-30, 31-59, 60+	Condition; Sex
% of mental health clients reporting an improvement in functioning per month	NUMERATOR: # of mental health clients reporting an improvement in functioning this month DENOMINATOR: # of mental health clients receiving care and assessed for functionality this month Measured at first visit and at every month until last visit	<18, 18-30, 31-59, 60+	Condition; Sex
Contraceptive prevalence rate	NUMERATOR: # of women 15-49 using a modern contraceptive method: OCP, IUD, implant, injection, and sterilization (tubal ligation and vasectomy) DENOMINATOR: # of women 15-49 surveyed on contraceptive use	(<15, 15-19, 20 - 24, 25 - 29, 30 - 35, 35+	Contraceptive method; Sex
% of HIV positive mothers who accepted a modern method of contraception after delivery	NUMERATOR: # of HIV positive mothers who accepted a modern method of contraception after delivery ("modern" defined in prevalence indicator) DENOMINATOR: # of HIV positive women who deliver	<15, 15-19, 20 - 24, 25 - 29, 30 - 35, 35+	Not Applicable
% of expected deliveries attended by skilled health personnel	NUMERATOR: # of deliveries attended by skilled health personnel DENOMINATOR: # of expected live births Calculate # expected live births using best available estimates for the total population and crude birth rates in a specified area, adjusting for the period. Expected births in a month = population x crude birth rate / 12	Not Applicable	Not Applicable
% of women seen for ANC, at least 2 times during their pregnancy	NUMERATOR: # of pregnant women seen for 2nd ANC visit DENOMINATOR: # of expected live births Calculate # expected live births using best available estimates for the total population and crude birth rates in a specified area, adjusting for the period. Expected births in a month = population x crude birth rate / 12	<15, 15-19, 20 - 24, 25 - 29, 30 - 35, 35+	Not Applicable
% of female clients who know three primary warning/danger signs of obstetric complications after ANC visit	NUMERATOR: # of female clients interviewed who successfully named at least three warning signs of obstetric complication DENOMINATOR: # of female clients interviewed in ANC	<15, 15-19, 20 - 24, 25 - 29, 30 - 35, 35+	Not Applicable
% of abortion care clients who left facility with a contraceptive method	NUMERATOR: # of women who received abortion care services and a modern contraceptive method before leaving the health facility DENOMINATOR: # of women who received abortion care services at a health facility abortion care services = safe induced abortion services AND post abortion services	<15, 15-19, 20 - 24, 25 - 29, 30 - 35, 35+	Contraceptive method
% of health facilities performing deliveries with skilled attendant (doctor, nurse or midwife) available 24 hours a day, 7 days a week	NUMERATOR: # of health facilities with at least one skilled birth attendant available 24 hours a day, 7 days a week DENOMINATOR: # of facilities assessed for delivery services	Not Applicable	Service delivery type
% of expected deliveries by caesarean section	NUMERATOR: # of deliveries performed by Caesarean section DENOMINATOR: # expected live births Calculate # expected live births using best available estimates for the total population and crude birth rates in a specified area, adjusting for the period. Expected births in a month = population x crude birth rate / 12	<15, 15-19, 20 - 24, 25 - 29, 30 - 35, 35+	Not Applicable
% of first antenatal visits where the woman is in her first trimester	NUMERATOR: # of first time antenatal visits made in first trimester DENOMINATOR: # of first time ANC visits	<15, 15-19, 20 - 24, 25 - 29, 30 - 35, 35+	Not Applicable
% of ANC clients screened for syphilis	NUMERATOR: # of ANC clients screened for syphilis DENOMINATOR: # of pregnant women who attend first ANC	<15, 15-19, 20 - 24, 25 - 29, 30 - 35, 35+	Not Applicable
% of outpatient consultations among men that are for urethral discharge	NUMERATOR: # of new male urethral discharge cases treated DENOMINATOR: # of men's outpatient consultations	<15, 15-17, 18 - 24, 25-64, 65+	Not Applicable
% of clients interviewed who can correctly identify at least three STI symptoms	NUMERATOR: # of clients interviewed who can correctly identify at least three STI symptoms DENOMINATOR: # of clients surveyed on STI knowledge	<15, 15-17, 18 - 24, 25-64, 65+	Sex; STI
% of STIs treated that are among young people under 18 years of age	NUMERATOR: # of STIs diagnosed among clients under 18 DENOMINATOR: # of STIs diagnosed	<18, 18+	Sex
% of rape survivors who present for clinical care within 72 hours of an incident	NUMERATOR: # of rape survivors who present for clinical care within 72h of incident DENOMINATOR: # of rape survivors who present for clinical care	Age (0-5, 6-10, 11-14, 15-17); Age (adult protection);	Residency status; Sex
% of schools where sufficient water is available at all times, from an improved source on the school premises	NUMERATOR: # of schools where water is available at all times, from an improved source on the school premises DENOMINATOR: # of schools assessed for water supply For schools with a piped source, where supply is intermittent, a storage capacity of 48hours' water is sufficient to meet this indicator.	Not Applicable	Primary/Secondary
% of schools where number and condition of toilets meet target on WASH sanitation checklist	NUMERATOR: # of schools where toilet facilities meet target in [agency] WASH sanitation checklist DENOMINATOR: # of schools assessed	Not Applicable	Primary/Secondary

## Sheet: Required
Indicator name	Indicator definition/ calculation	Details of age disaggregation	Details of other disaggregation
Severe Acute Malnutrition Recovery rate	Proportion (%) of the total number of discharged [as cured + defaulters + death] across all treatment facilities, over the period of programme which are discharged as cured.	Not Applicable	Not Applicable
% of 6-23 months old children in target population who receive a minimum acceptable diet (MAD)	Minimum acceptable diet = Minimum meal frequency + minimum dietary diversity (taking breastmilk into consideration for breastfed children) as defined by WHO	6-23 months	Not Applicable
% of target facilities (PHU, schools, markets) with basic WASH services functioning	Use one or calculate average of the following indicators: - % of (present) users considering basic WASH services to be functional in the target facilities. - % of facilities implementing an adequate environmental health and hygiene management plan. Users: refers to the direct beneficiaries of the service, such as patients (health centres) or students (schools); not to the staff (i.e., medical, te…	Not Applicable	Not Applicable
% targeted girls and boys who are retained in education at the end of the action	This indicator measures the percentage of children targeted for EiE support who remain in some form of education at the end of the action. Targeted girls and boys are specific to the project (as stated by the partner in the single form). Targeted girls and boys usually include any child who has been supported by the project (including children who were already enrolled at the start of the action …	Not Applicable	Disaggregation of data by sex, NFE type or level of education (primary, lower secondary, upper secondary) and disability to be provided.
% targeted children who transition (1) into formal from NFE, or (2) into the next level of NFE, or (3) into the next academic year of formal education	This indicator measures the percentage of children who transition or advance in their education levels during the action. The partner should state clearly which one or combination of the three options will be reported against. Targeted girls and boys are specific to the project (as stated by the partner in the single form). Transition means the targeted child was registered in one grade (or NFE c…	Not Applicable	Disaggregation of data by sex, NFE type or level of education (primary, lower secondary, upper secondary) and disability to be provided.
Number and percent of deliveries attended by a skilled attendant	Numerator: The number of live births assisted by a skilled attendant during the reporting period. Denominator: The estimated number of live births within the supported catchment population over the course of the reporting period Assisted by: Present and presiding over labor and delivery for a pregnant woman and trained/available to perform assessment and the seven signal functions of basic emerge…	Not Applicable	Birth Attendant Type: midwives, doctors, nurses with midwifery and life-saving skills Delivery Location: health facility, home, other
Number and percent of newborns that receive postnatal care within 3 days of delivery	Numerator: The number of newborns attended to by a health care provider within three days following birth during the reporting period Denominator: The estimated number of live births with the supported catchment population over the course of the reporting period. The total estimated live births is determined by multiplying the estimated catchment population by the annual crude birth rate by the n…	Not Applicable	Sex: female, male
Number and percent of deliveries by caesarean section	Numerator: Number of facility deliveries by Caesarean section Denominator: Number of all facility deliveries Facility delivery refers to a live birth that takes place within a health facility. A Caesarean section (C-section) is the surgical delivery of a baby. It is often a life-saving intervention for women with obstetric complications.	Not Applicable	Not Applicable
Number and percent of individuals admitted, rates of recovery, default, death, relapse, and average length of stay for individuals admitted to Management of Acute Malnutrition sites	Percent: The percent is derived by dividing recovery rate, defaulter rate, death rate, relapse rate, and average length of stay by total number discharged, total admissions and number of promoted to outpatient therapeutic program (OTP) beneficiaries for stabilization centers (SC), Number of recovered beneficiaries for OTP and supplementary feeding program (SFP). Numerator: ● Recovery rate: Number…	Level 1- Individual type: children 6 - 23 months, children 24 - 59 months, children ≥ 5, pregnant and lactating women	Sex: female, male
Percent of infants 0-5 months of age who are fed exclusively with breast milk	Numerator: Number of infants 0-5 months of age exclusively breastfed on the day and night preceding the survey. Denominator: Number of infants 0-5 months of age from whom data on breastfeeding status were collected. From Whom: Caregivers of infants 0-5 months of age in the sample frame (beneficiaries or target population). Baseline and endline survey This indicator measures the percent of infants…	0-5 MONTHS	Sex: female, male
Percent of children 6–23 months of age who receive foods from 5 or more food groups	Numerator: Number of children 6–23 months of age who received foods from ≥4 food groups during the previous day. Denominator: Number of children 6–23 months of age from whom data on breastfeeding and diet were collected. From Whom: Caregivers of children 6-23 months of age in the sample frame (beneficiaries or target population). Baseline and endline survey The minimum dietary diversity score for…	6-23 months	Sex: female, male
Percent of women of reproductive age consuming a diet of minimum diversity (MDD-W)	Numerator: Number of women 15-49 who consumed foods from at least five of the 10 food groups during the previous day and night Denominator: Number of women 15-49 with food group data This indicator captures the percent of women of reproductive age (15-49 years) in the population who consume a diet of minimum diversity (MDD-W). A woman of reproductive age is considered to consume a minimum dietary…	Age: 15-19, 20+ years	Not Applicable
Percent of beneficiaries reporting that humanitarian assistance is delivered in a safe, accessible, accountable, and participatory manner	Safe: Assistance prevents and minimizes as much as possible any unintended negative effects of the intervention which can increase people’s vulnerability to both physical and psychosocial risks. Accessible: Aid agencies arrange for people’s access to assistance and services–in proportion to need and without any barriers (e.g. discrimination); and pay special attention to individual beneficiaries …	Age: 0-17 years; 18-49 years; 50 and above	Sex: female, male
Case fatality ratio	Numerator: Number of deaths from a specified disease Denominator: Number of cases of a specified disease Case fatality ratio (CFR): The proportion of case-patients with a specified disease who die in health facilities supported with [donor] funding over a given time period. CFR is a measure of the severity of a disease and quality of case management. It may reflect effectiveness of management of …	Age: <5 years, ≥ 5 years	Sex: female, male Disease: acute watery diarrhea, bloody diarrhea, meningitis, malaria, measles, other (specify)

## Sheet: Recommended
Indicator name	Indicator definition/ calculation	Details of age disaggregation	Details of other disaggregations
Calcium supplementation in pregnant women	NUMERATOR: Number of pregnant women who received calcium supplements during their last pregnancy DENOMINATOR: Total number of pregnant women eligible to receive calcium supplements during their last pregnancy	Not specified	Geographical area, age group, pregnancy status
Access to breastfeeding corners	NUMERATOR: Number of breastfeeding mothers of children 0-2 years of age with access to breastfeeding corners DENOMINATOR: Number of breastfeeding mothers of children 0-2 years of age	0-2 years	Geographical area
Proportion of ANC syphilis positivity	Number of ANC women who tested positive for syphilis/ Total number of ANC women tested x 100	Dissagregated by Age (< 18 and > 18 years)	Sex
Contraceptive Prevalence	Number of women of reproductive age (15-49) using a contraceptive method (new and repeat users) / Number of women 15-49 years x 100	Not Applicable	Not Applicable
Adolescent birth rate	NUMERATOR: # of live births to adolescents age 10–14 or 15–19 DENOMINATOR: # of adolescents age 10–14 or 15–19 in the catchment area	10-14 years; 15-19 years	Not Applicable
Adolescent birth rate	Alternatives for situations where access or resources are limited: Population based birth rate: number of births to women aged 15 to 19 per 1000 per unit of time; Facility estimates: proportion of births to women aged 15 to 19 over the total facility births; Administrative population estimate: number of births to women aged 15 to 19 per 1000 per unit of time; Sentinel sites of health facilities: …	15-19 years	Not Applicable
Percentage of breastfeeding mothers who have access to skilled counselling	Not specified	All assessment and programme data for children under five years should be disaggregated by sex and by age 0–5 months, 6–11 months, 12–23 months, and 24–59 months. Disaggregation by disability is recommended from 24 months	Not Applicable
Percentage of births attended by skilled personnel	Not specified	Not Applicable	Not Applicable
Percentage of deliveries in health facilities by caesarean section	Not specified	Not Applicable	Not Applicable
Percentage of births assisted by a skilled attendant	NUMERATOR: Number of births in a defined administrative or health area in a given period of time DENOMINATOR: Estimated total number of births in the same administrative or health area in the same period of time	Not Applicable	Administrative area; health area
Percentage of deliveries by caesarean section	NUMERATOR:Number of births by Caesarean section in a defined administrative or health area in a given period of time DENOMINATOR: Estimated total number of births in the same administrative or health area in the same period of time	Not Applicable	Administrative area; health area;
Skilled birth attendance	Number of deliveries attended by skilled health worker (at the health facility + referred cases) / Number of live births and still births x 100. Defined as births in a health facility by a qualified, skilled health worker such as doctors, nurses, or midwives (persons with midwifery skills who can diagnose and manage obstetrical emergencies as well as normal deliveries). Traditional birth attendan…	Not Applicable	Not Applicable
Proportion of obstetric complications detected	Number of obstetric complications detected during pregnancy and delivery / Number of total births x 100	Not Applicable	Not Applicable
Proportion of referred obstetric complications	Number of obstetric complications referred to higher level facility / Number of obstetric complications x 100	Not Applicable	Not Applicable
Proportion of all birth performed by caesarean section	Number of live births performed by caesarian section + number referred for obstetric complications who receive caeserian section / Number of live births x 100. This indicator should include women who are referred for obstetric complications who receive caesarian sections at referral health facilities	Not Applicable	Not Applicable
Coverage of Complete Postnatal Care	Number of women attended for post-natal care 3 times within 6 weeks of delivery / Number of live births x 100	Visit for mother and newborn. Disaggregate where they are offered separately	Not Applicable
Percentage of births attended by skilled personnel (doctors, nurses, midwives)	Not specified	Not Applicable	Not Applicable
Skilled care is available for emergency obstetrics and newborn care at all times	Not specified	Not Applicable	Not Applicable
Referral system for obstetric and newborn emergencies available.	Not specified	Not Applicable	Not Applicable
% children with new permanent physical impairments who report receiving case management services that have supported their recovery.	NUMERATOR: number of children with new permanent physical impairments who report that case management services they have received have supported their recovery DENOMINATOR: total number of children with new permanent physical impairments receiving case management.	Not Applicable	Not Applicable
# and % of formal and non-formal learning centres that are accessible to children with disabilities.	NUMERATOR: number of formal and non-formal learning centres accessible to children with disabilities DENOMINATOR: total number of formal and non-formal learning centres. Add a location such as ‘in target communities’.	Not Applicable	Not Applicable
% accessible WASH facilities (for children with disabilities, adolescent girls).	NUMERATOR: number of identified WASH facilities that are accessible to all children DENOMINATOR: total number of identified WASH facilities. Add a location such as ‘in target communities’.	Not Applicable	Not Applicable
% of constructed shelters accessible to children with disabilities.	NUMERATOR: number of constructed shelters accessible to children with disabilities DENOMINATOR: total number of shelters constructed. Add a location such as ‘in target communities’.	Not Applicable	Not Applicable
% of services or spaces for children that are accessible to all children, including those with disabilities.	NUMERATOR: number of services or spaces for children that are accessible to all children DENOMINATOR: total number of services or spaces for children. Add a location such as ‘in target communities’.	Not Applicable	Not Applicable
Proportion of Infants on Anti retroviral Prophylaxis	Number of infants on ARVs born to HIV+ mothers/ total number of infants born to HIV+ mothers x 100	Not Applicable	Sex
Infant HIV testing with PCR	Number of infants born to HIV positive mothers who receive a PCR test at 2 months / Total number of infants born to HIV positive mothers x 100	Not Applicable	Sex
Treatment of PSBI at outpatient level	% of young infants classified as having PSBI or signs of PSBI, or very severe disease or sepsis—who were prescribed appropriate antibiotics according to WHO guidelines NUMERATOR: # of young infants (< 2 months of age) classified as having PSBI or any child with related signs or very severe disease or sepsis, who were prescribed appropriate antibiotics according to WHO guidelines DENOMINATOR: # of…	< 2 months	•Sex; •Weight cutoffs (< 2000 g, ≥ 2000 g)
Pneumonia treatment with 1st choice antibiotic	% of children aged between 7 days and 5 years who were prescribed amoxicillin for treatment of pneumonia NUMERATOR: # of children aged between 7 days and 5 years who were diagnosed with pneumonia or showed signs of fast breathing and/or chest indrawing and were prescribed oral amoxicillin DENOMINATOR: # of children aged between 7 days and 5 years seen in the same health facility and period with p…	7–59 days, 2 month—< 5 years	•Sex; •Facility type
Paediatric malaria diagnostic testing rate in malaria endemic areasf	% of children < 15 years old in malaria endemic areas who presented to the health facility with fever and their malaria test results are available NUMERATOR: # of children < 15 years old in malaria endemic areas who presented to the health facility with fever for whom malaria test results are available (results from microscopy or malaria Rapid Diagnostic Test) DENOMINATOR: # of children < 15 year…	< 5 years old, 5- < 10 years old, 10—< 15 years old	•Facility type; •Sex; •Diagnosis
HIV testing for the mother and/or the child (in high HIV prevalence settings)	% of children < 2 years old for whom the HIV status of the mother and/or the child are known NUMERATOR: # of children < 2 years old for whom the HIV status of the mother and/or the child are known (positive or negative) DENOMINATOR: # of children < 2 years old who visited the health facility during reporting period	<2 years	•Sex of the child; •Mother or child
TB evaluation for children with presumptive TB	% of children < 15 years eligible for TB screening, who were referred or further assessed for TB NUMERATOR: # of children who reported a cough duration > 14 days or were diagnosed with SAM or had confirmed HIV infection, who were referred or further assessed for TB DENOMINATOR: # of children with SAM or confirmed HIV infection or cough duration > 14 days who visited health facility during reporti…	< 1 year, 1—< 5, 5—< 15	•Sex;
Percentage of children under 5 with suspected acute respiratory infection taken to appropriate health facility	NUMERATOR: # of children under 5 years with suspected acute respiratory infection (cough and difficult breathing NOT due to a problem from a blocked nose) in the two weeks preceding the survey taken to an appropriate health facility or provider DENOMINATOR: Total number of children under 5 years with suspected acute respiratory infection (cough and difficult breathing NOT due to a problem from a …	<5 years	Not Applicable
Percentage of confirmed malaria cases treated with an ACT	NUMERATOR: # of malaria cases treated with ACT x 100 DENOMINATOR: # of cases of diagnosed malaria, by age (under 5 years, 5–9 years)	under 5 years, 5–9 years	Not Applicable
Percentage of adolescents living with HIV who are currently receiving antiretroviral therapy,	NUMERATOR: # of adolescents living with HIV who are currently receiving antiretroviral therapy, disaggregated by age and sex DENOMINATOR: # of adolescents aged 10–19 living with HIV in the catchment area	10-19 years	Sex
Antiretroviral therapy coverage among patients living with HIV, disaggregated	NUMERATOR: # of adults and children living with HIV who are currently receiving antiretroviral combination therapy in accordance with the nationally approved treatment protocol, disaggregated by age and sex DENOMINATOR: # of adults and children living with HIV presenting at the facility	Not specified	Sex
Prevention of HIV among adolescents	Numerator enumeration is dependent on context and data availability Denominator enumeration is dependent on context and data availability	Additional, context-specific	Not Applicable
Preventive practices care seeking behaviour (ARI)	Alternatives to account for access/resources -Population based survey: Proportion of children under the age of 5 with suspected pneumonia/ symptoms of ARI taken to a health facility or provider HIS or random sample of health facilities (in person): Number of outpatient and inpatient visits for suspected pneumonia LQAS population based: Yes/No: Number of children under the age of 5 with suspected …	<5years	Not Applicable
Effective anti-malarial treatment provided in a timely manner to all children under age five years presenting with malaria: Within 24 hours of the onset of symptoms. Exception for children under age five years experiencing severe acute malnutrition	Not specified	<5 years	Not Applicable
Appropriate care provided in a timely manner to all children under age five years presenting with pneumonia. Within 24 hours of the onset of symptoms	Not specified	<5 years	Not Applicable
Percentage of HIV-exposed infants receiving co-trimoxazole at four to six weeks of age	Not specified	4-6 weeks old	Not Applicable
Proportion of STI below 18 years	Proportion of syndromic STIs diagnosed below 18 years Number of STIs diagnosed below 18 years / Total number of STIs diagnosed x 100	Not Applicable	sex
Co-trimoxazole Prophylaxis (infant)	Number of HIV positive infants or infants born to HIV positive mothers started on co-trimoxazole prophylaxis / Total number of HIV positive deliveries x 100	Not Applicable	Not Applicable
Incidence for selected diseases relevant to the local context	NUMERATOR: Number of cases of selected disease in a defined administrative or health area in a given period of time. DENOMINATOR: Total population in the same administrative or health area and at the same time period The list of diseases is context specific and can include communicable and non-communicable diseases. Calculation: incidence rate, i.e. number of cases per pers per time period, shoul…	< 5 years; >= 5 years	Administrative area; health area
TB treatment success rate	Number of TB cases who were cured or completed treatment / total number of TB cases notified for treatment x 100	0-4, 5-14, 15-17, 18 and above	Sex
TB notification rate	Number of new and relapse TB cases notified during a given time period / average population during the same time period x 100 000	0- 4, 5-14, 15-17, 18 and above	Calculated per 100 000 people instead of 1000 people; Disaggregated by sex, and HIV status
Coverage of HIV testing	Number of new and relapse TB cases notified with documented HIV status / total number of new and relapse TB cases notified x 100	0-4, 5-14, 15-17, 18 and above	Disaggregated by sex
Sick infant and child care (coverage) - malaria	Alternatives to account for access/resources Population based survey: proportion of children under 5 with fever who were tested for malaria (who had a finger or heel stick) HIS or Random sample of health facilities (remote): Proportion of under 5 confirmed malaria cases who received antimalarial treatment after diagnosis (clinical and lab) LQAS population based survey: Yes/No: Number of children …	<5 years	Not Applicable
Sick infant and child care (coverage) - resp	Alternatives to account for access/resources -Population-based survey: Percent of children under five with cough and difficulty breathing who sought care from an appropriate provider HIS or Random sample of health facilities (remote): Proportion of under five year old clinically or laboratory confirmed pneumonia cases who received antibiotic treatment after diagnosis LQAS population based survey:…	<5 years	Not Applicable
Sick infant and child care (quality) - malaria endemic	Alternatives to account for access/resources -Random sample of facilities (in person): Proportion of facilities managing malaria cases under 5 according to national protocol/clinical guidance (or IMCI guidelines if national protocols are not available) Random sample of facilities (remote): Proportion of facilities managing malaria cases under 5 according to national protocol/clinical guidance (or…	<5 years	Not Applicable
Sick infant and child care (quality) - malaria non-endemic	Alternatives to account for access/resources - Random sample of facilities (in person): Proportion of facilities managing malaria cases under 5 according to national protocol/clinical guidance (or IMCI guidelines if national protocols are not available) Random sample of facilities (remote): Proportion of facilities managing malaria cases under 5 according to national protocol/clinical guidance (o…	<5 years	Not Applicable
# and % of children with unintentional injuries caused by changes in their environment as a result of the humanitarian situation.	NUMERATOR: number of children with unintentional injuries caused by changes in their environment as a result of the humanitarian situation DENOMINATOR: total number of children. To make this indicator more specific and reporting on it more manageable, specify the location (such as ‘in each affected community’).	Not Applicable	Not Applicable
# and % of healthcare facilities in target locations that offer rehabilitation and ortho-prosthetic services to child survivors of explosive ordinance and other physical dangers.	NUMERATOR: number of healthcare facilities in target locations that offer rehabilitation and ortho-prosthetic services to child survivors of explosive ordinance and other physical dangers DENOMINATOR: total number of healthcare facilities in target locations.	Not Applicable	Not Applicable
% of children with new injuries or impairments who received immediate medical care (such as within 24 hours).	NUMERATOR: number of children with new injuries or impairments who received immediate medical care DENOMINATOR: total number of children with new injuries	Not Applicable	Not Applicable
% of children with new injuries or impairments who needed to be rehabilitated and reported receiving rehabilitation support.	Calculate this indicator by dividing the NUMERATOR: number of children with new injuries or impairments who needed rehabilitation support and reported receiving it by the DENOMINATOR: total number of children with new injuries or impairments who needed rehabilitation support.	Not Applicable	Not Applicable
% of children with new injuries or impairments who needed specialized mental health and psychosocial support and received it.	NUMERATOR: number of children with new injuries or impairments who needed mental health and psychosocial support and report receiving it DENOMINATOR: total number of children with new injuries or impairments who needed mental health and psychosocial support.	Not Applicable	Not Applicable
Global acute malnutrition (GAM)	NUMERATOR: Number of children aged 6-59 months that meet the criteria for global acute malnutrition DENOMINATOR: Total number of children aged 6-59 months surveyed	Not specified	Geographical area, age, sex
Acute malnutrition in infants less than 6 months	NUMERATOR: Number of infants 0-5 months that meet the criteria for global acute malnutrition DENOMINATOR: Total number of children less than 6 months surveyed	<6 months	Geographical area, sex
Severe acute malnutrition (SAM)	NUMERATOR: Number of children aged 6-59 months that meet the criteria for severe acute malnutrition DENOMINATOR: Total number of children aged 6-59 months surveyed	6-59 months	Geographical area, age, sex
Severe acute malnutrition (SAM) in infants 0-5 months	NUMERATOR: Number of infants 0-5 months that meet the criteria for severe acute malnutrition DENOMINATOR: Total number of children 0-5 months surveyed	0-5 months	Geographical area, sex
Moderate acute malnutrition (MAM)	NUMERATOR: Number of children aged 6-59 months that meet the criteria for moderate acute malnutrition DENOMINATOR: Total number of children aged 6-59 months surveyed	6-59 months	Geographical area, age, sex
Moderate acute malnutrition (MAM) in infants 0-5 months	NUMERATOR: Number of infants less than 6 months that meet the criteria for moderate acute malnutrition DENOMINATOR: Total number of children less than 6 months surveyed	<6 months	Geographical area, sex
Childhood stunting	NUMERATOR: Number of children 0 to 59 months of age that meet the criteria for stunting DENOMINATOR: Total number of children 0 to 59 months of age surveyed	0-59 months	Geographical area, age, sex
Acute malnutrition based on MUAC and oedema	NUMERATOR: Number of children aged 6-59 months that meet the criteria for wasting based on MUAC DENOMINATOR: Total number of children aged 6-59 months surveyed	6-59 months	Geographical area, age, sex
Severe acute malnutrition based on MUAC and oedema	NUMERATOR: Number of children aged 6-59 months that meet the criteria for severe wasting based on MUAC DENOMINATOR: Total number of children aged 6-59 months surveyed	6-59 months	Geographical area, age, sex
Moderate acute malnutrition based on MUAC	NUMERATOR: Number of children aged 6-59 months that meet the criteria for moderate wasting based on MUAC DENOMINATOR: Total number of children aged 6-59 months surveyed	6-59 months	Geographical area, age, sex
Undernutrition for 5 to 19 year olds	NUMERATOR: Number of children and adolescents 5-19 years that meet the criteria for undernutrition DENOMINATOR: Total number of children and adolescents 5-19 years surveyed	5 - 19 years	Geographical area, sex
Prevalence rate of vitamin A deficiency	NUMERATOR: Number of children below five years of age with vitamin A deficiency (serum retinol values DENOMINATOR: Total number of children below five years of age surveyed or Total number of women of reproductive age surveyed	0-59 months	Geographical area, boys and girls 0-59 months, women of reproductive age
Prevalence rate of anaemia	NUMERATOR: Number of children below five years of age with Hb concentration of [missing text or typo] DENOMINATOR: Total number of children below five years of age surveyed or Total number of women of reproductive age surveyed	<5 years	Geographical area
Prevalence rate of iodine deficiency	NUMERATOR: Median urinary iodine concentration (?g/L) in children aged 6-12 years DENOMINATOR: Total number of children aged 6- 12 years surveyed	6-12 years	Geographical area, age
SAM treatment coverage	NUMERATOR: Number of cases with severe acute malnutrition receiving for treatment DENOMINATOR: Total number of cases with severe acute malnutrition	0-5 months, 6-59 months, ≥60 years	Geographical area, sex, group of beneficiaries: infants 0-5 months, children 6-59 months, people 60 years of age and older, inpatient/outpatient, rural/urban/IDPs
SAM discharged died	NUMERATOR: Number of cases with severe acute malnutrition who died during treatment DENOMINATOR: Total number of cases with severe acute malnutrition discharged	0-5 months, 6-59 months, ≥60 years	Geographical area, sex, group of beneficiaries: infants 0-5 months, children 6-59 months, people 60 years of age and older, inpatient/outpatient, rural/urban/IDPs
SAM discharged recovered	NUMERATOR: Number of discharged cases with severe acute malnutrition who recovered DENOMINATOR: Total number of cases with severe acute malnutrition discharged	0-59 months, 6-59 months, ≥60 years	Geographical area, sex, group of beneficiaries: children 0-59 months, 6-59 months, people 60 years and older, other groups, inpatient/outpatient
SAM discharged defaulted	NUMERATOR: Number of discharged cases with severe acute malnutrition who defaulted DENOMINATOR: Total number of cases with severe acute malnutrition discharged	0-5 months, 6-59 months, ≥60 years	Geographical area, sex, group of beneficiaries: infants 0-5, children 6-59 months, people 60 years old and older, other groups, confirmed/non-confirmed
SAM discharged non-recovered	NUMERATOR: Number of discharged cases with severe acute malnutrition who non-recovered DENOMINATOR: Total number of cases with severe acute malnutrition discharged	0-59 months, 6-59 months, ≥60 years	Geographical area, sex, group of beneficiaries: children 0-59 months, 6-59 months, people 60 years and older, other groups, inpatient/outpatient
SAM average weight gain	"Calculating weight gain : The example is for weight gain over 7 days, but the same procedure can be applied to any interval: * subtract from today's weight (in g) the child's weight 7 days earlier ; * divide by 7 to determine the average daily weight gain (g/day) ; * divide by the child's average weight in kg to calculate the weight gain as g/kg/day"	6-59 months, ≥60 years	Geographical area, sex, group of beneficiaries: children 6-59 months, people 60 years old and older, other groups
SAM average length of stay	NUMERATOR: Sum of lengths of stay for beneficiaries in therapeutic treatment programme (in days) DENOMINATOR: Number of beneficiaries	6-59 months, ≥60 years	Geographical area, sex, group of beneficiaries: children 6-59 months, PLW, people 60 years old and older, other groups
SAM follow-up	NUMERATOR: Number of severe acute malnutrition problem cases receiving treatment in need for follow-up at home who are visited at home DENOMINATOR: Total number of severe acute malnutrition problem cases receiving treatment in need for follow-up at home	6-59 months	Geographical area, sex, group of beneficiaries: children 6-59 months, other groups
Access to SAM services	NUMERATOR: Number of the severe acute malnutrition target population living within less than one day's return walk from management of severe acute malnutrition site DENOMINATOR: Estimated SAM target population (based on the prevalence of SAM in the area)	6-59 months	Geographical area, rural/urban, group of beneficiaries: children 6-59 months, other groups
MAM treatment coverage	NUMERATOR: Number of cases with moderate acute malnutrition receiving for treatment DENOMINATOR: Total number of cases with moderate acute malnutrition	0-5 months, 6-59 months, ≥60 years	Geographical area, sex, group of beneficiaries: infants 0-5 months, children 6-59 months, PLW, people 60 years of age and older, inpatient/outpatient, rural/urban/IDPs
MAM discharged died	NUMERATOR: Number of cases with moderate acute malnutrition who died during treatment DENOMINATOR: Total number of cases with moderate acute malnutrition discharged	0-5 months, 6-59 months, ≥60 years	Geographical area, sex, group of beneficiaries: infants 0-5 months, children 6-59 months, people 60 years of age and older, inpatient/outpatient, rural/urban/IDPs
MAM discharged recovered	NUMERATOR: Number of discharged cases with moderate acute malnutrition who recovered DENOMINATOR: Total number of cases with moderate acute malnutrition discharged	0-59 months, 6-59 months, ≥60 years	Geographical area, sex, group of beneficiaries: children 0-59 months, 6-59 months, PLW, people 60 years and older, other groups, inpatient/outpatient
MAM discharged defaulted	NUMERATOR: Number of discharged cases with moderate acute malnutrition who defaulted DENOMINATOR: Total number of cases with moderate acute malnutrition discharged	0-5 months, 6-59 months, ≥60 years	Geographical area, sex, group of beneficiaries: infants 0-5, children 6-59 months, PLW, people 60 years old and older, other groups, confirmed/non-confirmed
MAM discharged non-recovered	NUMERATOR: Number of discharged cases with moderate acute malnutrition who non-recovered DENOMINATOR:Total number of cases with moderate acute malnutrition discharged	0-59 months, 6-59 months, ≥60 years	Geographical area, sex, group of beneficiaries: children 0-59 months, 6-59 months, PLW, people 60 years and older, other groups, inpatient/outpatient
MAM follow-up	NUMERATOR: Number of moderate acute malnutrition problem cases receiving treatment in need for follow-up at home who are visited at home DENOMINATOR: Total number of moderate acute malnutrition problem cases receiving treatment in need for follow-up at home	6-59 months	Geographical area, sex, group of beneficiaries: children 6-59 months, other groups
Access to MAM services	NUMERATOR: Number of the moderate acute malnutrition target population living within less than one day's return walk from management of moderate acute or malnutrition site DENOMINATOR: Estimated MAM target population (based on the prevalence of MAM in the area)	6-59 months	Geographical area, rural/urban, group of beneficiaries: children 6-59 months, other groups
Mean Length of Stay (U5) in Stabilisation Centre (SC) - SAM Treatment	Sum number of days of admission for U5 children who recovered or cured / Number U5 exits due to recovery or cured	<5 years	Not Applicable
Average Weight Gain (U5) in Stabilisation Centre (SC) - SAM Treatment	Sum [(weight on exit – lowest weight recorded during recovery(g)) / lowest weight recorded during recovery (kg) x total number of days between exit and lowest weight recorded during recovery] / Number of recovered children Average number of grams that recovered children gained per kg per day between admission and discharge	<5 years	Not Applicable
Promoted to OTP rate in Stabilisation Centre (SC) - SAM Treatment	Number of U5 discharge promoted to OTP / Total number of U5 discharges x 100	<5 years	Not Applicable
Recovery (cure) rate in Stabilisation Centre (SC) - SAM Treatment	Number of U5 discharge cured from SAM / Total number of U5 dis- charges x 100	<5 years	Not Applicable
Default Rate (U5) in Stabilisation Centre (SC) - SAM Treatment	Number of U5 defaulters (confirmed and unconfirmed) / Total number of U5 discharged x 100	<5 years	Not Applicable
Mean Length of Stay (U5) in Outpatient Therapeutic Programme (OTP) - SAM Treatment	Sum number of days of admission for U5 children who recovered or cured / Number U5 discharges due to recovery or cured	<5 years	Not Applicable
Average Weight Gain (U5) in Outpatient Therapeutic Programme (OTP) - SAM Treatment	Sum [(weight on exit - lowest weight recorded during recovery(g)) / lowest weight recorded during recovery (kg) x total number of days between discharge and lowest weight recorded during recovery] / Number of recovered children	<5 years	Not Applicable
Recovery Rate (U5) in Outpatient Therapeutic Programme (OTP) - SAM Treatment	Number of U5 recovered or cured from SAM/ Total number of U5 discharges x 100	<5 years	Not Applicable
Default Rate (U5) in Outpatient Therapeutic Programme (OTP) - SAM Treatment	Number of U5 defaulters (confirmed and unconfirmed) / Total number of U5 discharges x 100	<5 years	Not Applicable
Non-recovery rate in Outpatient Therapeutic Programme (OTP) - SAM Treatment	Number of medical referral + number of non-response) / Total number of U5 discharges	<5 years	Not Applicable
Proportion of children requiring inpatient care in Outpatient Therapeutic Programme (OTP) - SAM Treatment	Number of U5 transfers to SC / ( Total number of U5 discharges + transfers out) x 100	<5 years	Not Applicable
Mean Length of Stay (U5) in Targeted Supplementary Feeding Programme performance Indicators - MAM Treatment	Sum number of days of admission for individual U5 children who recovered or cured/ Number U5 discharges due to recovery or cured	<5 years	Not Applicable
Average Weight Gain (U5) in Targeted Supplementary Feeding Programme performance Indicators - MAM Treatment	Sum [(weight on discharge weight on admission on entry(g)]/ weight on entry (kg) x total number of days between discharge and entry/admission / Number of recovered or cured children	<5 years	Not Applicable
Recovery Rate (U5) in Targeted Supplementary Feeding Programme performance Indicators - MAM Treatment	Number of U5 recovered or cured from MAM/ Total number of U5 discharges x 100	<5 years	Not Applicable
Default Rate (U5) in Targeted Supplementary Feeding Programme performance Indicators - MAM Treatment	Number of U5 defaulters (confirmed and unconfirmed) / Total number of U5 discharges x 100	<5 years	Not Applicable
Non-recovery rate in Targeted Supplementary Feeding Programme performance Indicators - MAM Treatment	(Number of medical referral + number of non-response) / Total number of U5 discharges	<5 years	Not Applicable
Coverage of BSFP for under-five children in blanket feeding SFP	Number of U5 enrolled at the end of the reporting period / (Expected Eligible children U5 in the report- ing period ) x 100	<5 years; could be adopted depending on the target age group for BSFP	Not Applicable
Coverage of BSFP for Pregnant and Lactating women in blanket feeding SFP	Number of pregnant and lactating in BSFP at end of the reporting period / Expected number of pregnant and lactating women in the camp	Not Applicable	Not Applicable
SAM Proportion (GMP)	Total U5 falling under SAM(WFH,MUAC and/ or oedema)/ Total number of children covered by GMP x 100	<5 years	Not Applicable
MAM Proportion (GMP)	Total U5 falling under MAM (WFH and/or MUAC)/ Total number of children covered by GMP x 100	<5 years	Not Applicable
GAM proportion (GMP)	SAM + MAM Cases/ Total number of children covered by GMP x 100		Not Applicable
SAM Proportion (MUAC)	Total U5 falling under SAM(MUAC and/or oedema)/ Total number of children covered by screening x 100	<5 years	Not Applicable
MAM Proportion (MUAC)	Total U5 falling under MAM(MUAC)/ Total number of children covered by screening x 100	<5 years	Not Applicable
GAM proportion (MUAC)	Proportion of expected number of children U5 who were screened for MUAC with SAM or SAM SAM + MAM Cases(MUAC)/ Total number of children covered by screening x 100	<5 years	Not Applicable
Global acute malnutrition (GAM) prevalence	inferred from name	0 – 6 months, 6 – <24 months and 24– < 60 months	Not Applicable
Severe acute malnutrition (SAM) prevalence	inferred from name	0 – 6 months, 6 – <24 months and 24– < 60 months	Not Applicable
Treatment of uncomplicated SAMg	% of children aged between 6 months and 5 years with uncomplicated SAM who were treated according to WHO guidelines NUMERATOR: # of children aged between 6 month and 5 years with uncomplicated SAM who received oral amoxicillin and RUTFh DENOMINATOR: # of children aged between 6 month and 5 years diagnosed with uncomplicated SAM who visited health facility during reporting period	6 months-5 years	•Sex
Percentage of children under 5 who are wasted	NUMERATOR: # of children under 5 who are wasted (moderate and severe) DENOMINATOR: # of children under 5 in the catchment area	<5 years	Not Applicable
Percentage of children overweight	NUMERATOR: # of children under 5 who are overweight DENOMINATOR: Total # of children under 5	<5 years	Not Applicable
Nutritional status <5 years	Alternatives to account for resource/access challenges: Population based survey: Prevalence of GAM and SAM: Proportion of children with WHZ < -2 SD or MUAC <125mm (GAM), o BP oedema; or WHZ < -3 or MUAC<115 mm, or BP oedema (SAM) ; Nutrition program data + administrative population estimate: Number of children admitted to therapeutic nutrition program / administrative estimate of under 5 populati…	<5 years	Not Applicable
Nutrition under 5 (coverage)	Alternatives to account for resource/access challenges: Population based estimate: Period coverage of treatment programs (SQUEAC); Administrative coverage (Program data + expected SAM prevalence): proportion of SAM children enrolled into a treatment program; Rapid population based: Number of service delivery units with adequate level of coverage meets or exceeds LQAS threshold (SLEAC) ; Availabil…	<5 years	Not Applicable
Percentage of moderate acute malnutrition (MAM) cases with access to treatment services (coverage)	Not specified	Not specified	sex, age and disability at a minimum
Percentage of the target population less than a one day’s return walk (including time for treatment) to the programme site (in relation to severe acute malnutrition)	Not specified	Not specified	sex, age and disability at a minimum
Percentage of severe acute malnutrition (SAM) cases with access to treatment services (coverage)	Not specified	Not specified	sex, age and disability at a minimum
Prevalence of malnutrition among children <5 years disaggregated by sex, and disaggregated by disability from 24 months	Not specified	Use WHO classification system (MAD, MDD-W).	Sex, Disability (UNICEF/Washington Group module) on Child Functioning.
The proportion of discharges from targeted supplementary feeding programmes who have died, recovered or defaulted	Not specified	Not specified	sex, age and disability at a minimum
Proportion of discharges from therapeutic care who have died, recovered or defaulted	Not specified	Not specified	sex, age and disability at a minimum
Percentage of surveyed communities who indicate children exhibit behavioural changes that relate to symptoms of distress since [DATE-EMERGENCY-ETC]	NUMERATOR: # of surveyed communities who indicate that children exhibit behavioural changes that relate to signs and symptoms of distress DENOMINATOR: # of surveyed communities	Not Applicable	Geography and, where appropriate, other distinguishing characteristics of communities
Percentage of cases identified in need of psychosocial/mental health services who are referred to specialist services	NUMERATOR: # of children identified as in need of specific psychosocial and mental health services who are referred to focsed specialised services DENOMINATOR: # of children identified as in need of specific psychosocial and mental health services	Not specified	age, sex, geography
Number of days for which essential psychotropic medicines were not available in the past 30 days	Not specified	Not Applicable	Not Applicable
% of children and their caregivers who report improvement in their mental health and psychosocial well-being following programme completion.	]NUMERATOR: number of children or caregivers surveyed who report improvement in their mental health and psychosocial well-being DENOMINATOR: total number of children or caregivers surveyed.	Not Applicable	Not Applicable
% of children identified as needing specialised mental health services who are referred to appropriate services.	NUMERATOR: number of children identified as needing specialised mental health services who are referred to appropriate services DENOMINATOR: total number of children identified as needing specialised mental health services.	Not Applicable	Not Applicable
% of children identified as needing focused supports (Level 3 interventions) who report an improvement in their mental health and psychosocial well-being at programme completion.	NUMERATOR: number of children identified as needing focused supports who report an improvement in their mental health and psychosocial well-being DENOMINATOR: total number of children identified as needing focused supports.	Not Applicable	Not Applicable
Under-five mortality	NUMERATOR: Total number of death in children under 5 years during time period DENOMINATOR: Total number of children under 5 years multiple by number of days in time period over 10,000 persons	<5 years	Geographical area
Under-five mortality rate ( 1000 population/ month)	Number of deaths among under fives / mid- period Total under five population x 1000	<5 years	sex
Infant Mortality Rate (IMR) / 1000 live births	Number of deaths among under ones / Total number of live births x 1000	<1 year	sex
Neonatal Mortality Rate (NNMR)	Total number of deaths for newborns < 28 days of life / Total number of live births x 1000	<28 days	Not Applicable
Gender-specific Mortality Rate	Number of male (or female) deaths within specified age group / Population within same age group x 1000	Disaggregated by crude, U5 and infant	Not Applicable
Proportional mortality	Proportion of deaths attributable to a particular cause among the population Number of deaths due to a particular cause / Total number of deaths x 100	Disaggregated by crude and under five	Not Applicable
Proportion of U5 deaths within 24 hours	Number of under five deaths within 24 hours of admission / Total number of under five deaths x 100	<5 years	Not Applicable
Case Fatality Rate (IPD)	Number of deaths / Number of admissions due to a particular cause x 100	Disaggregated by crude and under five	Not Applicable
Stillbirth Rate	Number of stillbirths / Number of live births and stillbirths x 1000. Report in /1000 total births/ month. Stillbirth is defined as a fetal death after 22 weeks of gestation and prior to delivery	Not Applicable	Not Applicable
Institutional Child Mortality Rate	# of pre-discharge child deaths per 1000 children who visited the health facility NUMERATOR: # of children who died in the health facility before discharge (Includes deaths in the emergency ward but does not include children who died upon arrival at the hospital, child deaths during outpatient visits, and institutional neonatal deaths) DENOMINATOR: # of children who visited the health facility fo…	0–7 days, 8–27, 28–59 days, 60 days- < 1 year, 1- < 5 y, 5- < 10, 10- < 15 y	•Major causes of death; •Sex; •Types of inpatient facilities;•Age groups (0–7 days, 8–27, 28–59 days, 60 days- < 1 year, 1- < 5 y, 5- < 10, 10- < 15 y); •Death within and after 24 h of admission
Neonatal mortality rate	NUMERATOR: Number of newborns who died during the first 28 days (day 0-27) of life in health facilities in a specified time period; DENOMINATOR: Total number of live births (per 1000) in a specified time period	By timing of death (early neonatal death = 0 to 6 days; late neonatal death = 7 to 27 days)	By timing of death (early neonatal death = 0 to 6 days; late neonatal death = 7 to 27 days)
Pre-discharge neonatal mortality rate	NUMERATOR: Number of babies born live in a facility who die prior to discharge from the facility during the first 28 days (day 0-27) of life in a specified time period; DENOMINATOR: Number of babies born live in a facility in a specified time period	By timing of death (early neonatal death = 0 to 6 days; late neonatal death = 7 to 27 days)	By timing of death (early neonatal death = 0 to 6 days; late neonatal death = 7 to 27 days)
Neonatal cause of death	NUMERATOR: Number of newborn deaths due to • Low birth weight and prematurity • Complications of intrapartum events • Infections (including tetanus, sepsis/meningitis, pneumonia) • Congenital malformations or abnormalities • Other • Unspecified DENOMINATOR: Number of newborn deaths recorded at a facility	By timing of death (early neonatal death = 0 to 6 days; late neonatal death = 7 to 27 days)	By timing of death (early neonatal death = 0 to 6 days; late neonatal death = 7 to 27 days)
Stillbirth rate in health facility	NUMERATOR: Number of fetuses and infants born with no sign of life and born with birthweight of 1000g or more, or after 28 weeks gestation, or 35cm or more body length in a specified time period; DENOMINATOR: Total number of births (per 1000) at a facility in a specified time period A stillbirth or fetal death is defined as a baby born with no signs of life after a given threshold in health facil…	newborn	By timing/type of fetal death or stillbirth (antepartum or intrapartum), where possible1
Neonatal mortality rate	# of deaths in the first 28 days of life / 1000 live births NUMERATOR: # of deaths in the first 28 days of life DENOMINATOR: 1000 live births	early neonatal (<7 days after birth) and late neonatal (8-28 days)	Not Applicable
Stillbirth rate	# of fetuses and newborns born after 28 weeks gestation or ≥ 1000g with no sign of life life / 1000 live births NUMERATOR: # of fetuses and newborns born after 28 weeks gestation or ≥ 1000g with no sign of life DENOMINATOR: 1000 live births	Stillbirth >28 weeks gestation or ≥ 1000g	disaggregated by fresh and macerated stillbirth
Under 5 mortality rate	NUMERATOR: # of deaths of children 1 to 59 months DENOMINATOR: Per 1000 children 1 to 59 months in catchment area	1-59 months	Not Applicable
Adolescent mortality rate	NUMERATOR: # of deaths among adolescents aged 10–19 DENOMINATOR: # of adolescents age 10–19 in the catchment area	10-19 years	Not Applicable
Suicide rate, disaggregated	NUMERATOR: # of suicide deaths in a year, disaggregated by age and sex DENOMINATOR: Per 100,000 patients in the catchment area	Not specified	Sex
Under-five crude mortality rates	Not specified	<5 years	Not Applicable
Case fatality rate is reduced to an acceptable level: Pertussis <4 per cent in children aged one year, <1 per cent in those aged one to four years Cholera <1 per cent Meningitis <15 per cent Hepatitis E <4 per cent in general population, 10–50 per cent in pregnant women in third trimester Diphtheria (respiratory) <5–10 per cent Dengue <1 per cent	Not specified	Pertussis disaggregated to age 1-4 years	Not Applicable
In-hospital paediatric case fatality rate (by common paediatric conditions)	% of children who were diagnosed with Sepsis, Pneumonia, Malaria, Meningitis or Severe Acute Malnutrition (SAM) and died in the health facility NUMERATOR: % of children who were diagnosed with Sepsis, Pneumonia, Malaria, Meningitis or SAM and died in the health facility (Includes deaths in the emergency ward but does not include children who died upon arrival at the hospital, child deaths during …	0–7 days, 8–27, 28–59 days, 60 days- < 1 year, 1- < 5 y, 5- < 10, 10- < 15 y	•Conditions; •Levels of health facilities (e.g. secondary level); •Death within and after 24 h of admission to the facility; •Sex
TB case fatality rate	Number of TB deaths / total number of TB cases notified for treatment x 100	0-4, 5-14, 15-17, 18 and above	Sex, HIV status and anti-TB drug resistance
Death Rate (U5) in Stabilisation Centre (SC) - SAM Treatment	Number of U5 deaths / Total number of U5 discharges x 100	<5 years	Not Applicable
Death Rate (U5) in Outpatient Therapeutic Programme (OTP) - SAM Treatment	Number of U5 deaths / Total number of U5 discharges x 100	<5 years	Not Applicable
Death Rate (U5) in Targeted Supplementary Feeding Programme performance Indicators - MAM Treatment	Number of U5 deaths / Total number of U5 discharges x 100	<5 years	Not Applicable
Proportion of female deaths that occurred due to gender-based causes	The number of women or girls who were murdered during a specific time period (e.g., the past 12 months) for gender-based reasons. These reasons include dowry death, family honor, IPV, murder with rape, killings of prostitutes, female infanticide, and other deaths where reports confirm that the deaths occurred as a result of women or girls being targeted on the basis of gender (for example, a seri…	Not Applicable	Gender-based reason using the categories above, age of the victim, circumstances of death, perpetrator, geographic region.
Percentage of emergency affected children and youth (5-18 yrs old) attending learning spaces/schools in affected areas.	NUMERATOR: # of emergency affected children and youth (5-18 yrs old) attending learning spaces/schools in affected areas (Proxy can be: # of children (5-18 years) enrolled in school within the affected area. Or number of open facilities * average number of children at each facility) DENOMINATOR:Total # children and youth (5 - 18) in affected areas	Not specified	by geographic location (ie administrative boundary), age and sex, school type (sex/primary, secondary, tertiary), status of school facility (new, re-opened, damaged, unaffected),
Percentage of emergency affected children (3-5 yrs old) attending ECD Spaces in affected areas	NUMERATOR:# of emergency affected children (3-5 yrs old) attending ECD (Child Friendly) Spaces in affected areas (Proxy can be number of open facilities * number of children in each facility) DENOMINATOR: Total # of children (3-5 yrs old) in affected areas	Not specified	by geographic location (ie administrative boundary), age and sex, school type (sex/primary, secondary, tertiary), status of school facility (new, re-opened, damaged, unaffected),
Percentage of affected schools/learning spaces in affected area	NUMERATOR: # of affected school buildings/learning spaces DENOMINATOR: Total # of school buildings/learning spaces in affected area	Not Applicable	by geographic location, school type (sex/primary, secondary, tertiary), # classrooms , Damage category ((i) No Damage; (ii) Partially Damaged; (iii) Completely Destroyed); note if the school is co-ed, male or female
Percentage of schools/learning spaces used as shelters in affected area	NUMERATOR: # of schools/learning spaces used as temporary shelters DENOMINATOR:Total # of School/Learning Spaces in affected area	Not Applicable	by geographic location ( ie administrative boundary) and school type (sex/primary, secondary, tertiary)
Percentage of damaged or occupied education facilities rehabilitated and reopened in affected area	NUMERATOR: # affected education facilities rehabilitated DENOMINATOR: Total # of affected education facilities	Not specified	Geographic location ( ie admisitrative boundary), Type of school/learning space (sex /primary, secondary, tertiary) # classrooms, # of children by age and sex
Percentage of schools/learning spaces that lost learning materials	NUMERATOR: # of affected school buildings that lost learning materials DENOMINATOR: Total # of affected schools/learning spaces	Not Applicable	by geographic location (ie administrative boundary), Type of school/learning space (sex/primary, secondary, tertiary), # classrooms
Number and percentage of emergency affected children (3-18 years) accessing to emergency education programmes that incorporate health interventions	NUMERATOR:# of affected children (3-18 years) with access to emergency education programmes that incorporate health interventions in affected areas DENOMINATOR: Total # of affected children (3-18 years)	Not specified	by geographic location ( ie administrative boundary), type of school/learning space (sex/primary, secondary, tertiary), # children by age and sex
Percentage of learning spaces/schools with adequate male and female WASH facilities in affected areas	NUMERATOR: # of affected schools/learning spaces with adequate male and female WASH facilities DENOMINATOR: Total # of affected schools/ learning spaces	Not Applicable	by geographic location ( ie administrative boundary), type of school/learning space (sex/primary, secondary, tertiary), WASH facility male and female (# of latrine doors for m/f)
Number and percentage of assessed formal and informal learning environments that are considered safe for boys and girls of different ages	NUMERATOR: # of affected school/learning spaces assessed safe and protective DENOMINATOR: Total # of learning spaces assessed in affected area	Not Applicable	Geography location ( ie. administrative boundary), type of learning space (sex/primary, secondary, tertiary)
Percentage of schools/learning spaces occupied by security forces in affected area	NUMERATOR: # of schools/ learning spaces occupied by security forces in affected area DENOMINATOR: Total # of School/ Learning Spaces in affected arrea	Not Applicable	by geographic location ( ie administrative boundary) and school type (sex/primary, secondary, tertiary)
Number and percentage of emergency affected children/youth (3-18 years) accessing to emergency education programmes that incorporate nutrition interventions	NUMERATOR: # of affected children (3-18 years) with access to emergency education programmes that incorporate nutrition interventions DENOMINATOR: Total # of affected children (3-18 years)	Not specified	by geographic location (ie administrative boundary), age and sex, school type (sex/primary, secondary, tertiary), status of school facility (new, re-opened, damaged, unaffected),
Percentage of affected schools/learning spaces with feeding programmes	NUMERATOR: Number of affected schools/learning spaces with feeding programs DENOMINATOR: Total number of affected schools/learning spaces	Not Applicable	by geographic location ( ie administrative boundary) and school type (sex/primary, secondary, tertiary)
Percentage of schools/learning spaces structures that meet the mimumum safe construction standards	NUMERATOR: Number of school /learning space structures that meeting the minimum safe construction standards in affected area DENOMINATOR: Total number of schools/learning spaces in affected area	Not Applicable	by geographic location ( ie administrative boundary) and school type (sex/primary, secondary, tertiary)
Percentage of schools/learning spaces accessible for children with physical and or learning disabilities	NUMERATOR:Number of affected schools/learning spaces accessible for children with physical and or learning disabilities DENOMINATOR: Total number of affected schools/learning space	Not Applicable	by geographic location ( ie administrative boundary) and school type (sex/primary, secondary, tertiary)
Percentage of affected marganalised children (3-18 years) attending school?	NUMERATOR: Number of affected marginalised children (3-18 years) attending school DENOMINATOR: Total number of affected marginalised children (3-18 years) in affected area	Not specified	by geographic location (ie administrative boundary), age and sex, school type (sex/primary, secondary, tertiary)
Percentage of affected Teachers and other Education Personnel receving pschosocial support	NUMERATOR: Number of affected Teachers and other Education Personnel receving pschosocial support DENOMINATOR: Total Number of affected Teachers and Education Personnel	Not Applicable	by geographic location ( ie administrative boundary) and school level (primary, secondary, tertiary), sex
Percentage of affeceted schools/learning spaces with adequate quantites of safe water for drinking and personal hygiene	NUMERATOR: Number of affected schools/learning spaces with adequate quantites of safe water for drinking and personal hygiene DENOMINATOR: Total number of Schools/adequate quantites of safe water for drinking and personal hygiene in affected area	Not Applicable	by geographic location ( ie administrative boundary) and school type (sex/primary, secondary, tertiary)
Percentage of affected schools/learning spaces with adequate hand washing facilities	NUMERATOR: Number of affected schools/learning spaces with adequate hand washing facilities DENOMINATOR: Total number of affected schools	Not Applicable	by geographic location ( ie administrative boundary) and school type (sex/primary, secondary, tertiary)
Percentage of affected learning spaces/schools with a functioning solid waste management system	NUMERATOR: Number of affected learning spaces/schools with a functioning solid waste management system DENOMINATOR: Total number of affected schools	Not Applicable	by geographic location ( ie administrative boundary) and school type (sex/primary, secondary, tertiary)
Percentage of emergency affected learning spaces/ schools in target areas incorporating psycho-social support	NUMERATOR: # of affected learning spaces/schools incorporating psycho-social support DENOMINATOR: Total number of affected schools/learning spaces	Not Applicable	Geography, Type of school/learning space (sex /primary, secondary, tertiary)
Percentage of emergency affected learning spaces/ schools in affected areas where children and youth receive key messages on emergency life skills	NUMERATOR: # of emergency affected learning spaces/schools where children and youth receive key messages on emergency life skills DENOMINATOR: Total number of affected schools/learning spaces	Not Applicable	by geographic location ( ie administrative boundary) and school type (sex/primary, secondary, tertiary)
Percentage of emergency affected learning spaces/ schools in target areas where children and youth receive key messages on DRR	NUMERATOR: # of affected learning spaces/schools where children and youth receive key messages on DRR in target areas DENOMINATOR: Total # of affected learning spaces/schools	Not Applicable	by geographic location ( ie administrative boundary) and school type (sex/primary, secondary, tertiary)
Percentage of teachers/other educational personnel in affected areas trained in psycho-social support	NUMERATOR: # of affected teachers/other educational personnel trained in pycho-social support DENOMINATOR: Total # of affected teachers/other educational personnel	Not Applicable	by geographic location ( ie administrative boundary) and school level (primary, secondary, tertiary), sex
Percentage of teachers/other educational personnel in affected areas trained in emergency life skills	NUMERATOR: # of affected teachers/other educational personnel trained in emergency life skills DENOMINATOR: Total # of affected teachers/other educational personnel	Not Applicable	by geographic location ( ie administrative boundary) and school level (primary, secondary, tertiary), sex
Percentage of teachers/other educational personnel in affected areas trained in DRR	NUMERATOR: # of affected teachers/other educational personnel trained in DRR DENOMINATOR: Total # of affected teachers/other educational personnel	Not Applicable	by geographic location ( ie administrative boundary) and school level (primary, secondary, tertiary), sex
Percentage of affected schools/learning spaces with DDR interventions	NUMERATOR: Number of affected schools/learning spaces with DDR interventions DENOMINATOR: Total number of affected schools/learning spaces	Not Applicable	by geographic location ( ie administrative boundary) and school type (sex/primary, secondary, tertiary)
Percentage of affected schools/learning spaces promoting health and hygiene including sexual and reproductive health and HIV AIDS	NUMERATOR: Number of affected schools/learning spaces promoting health and hygiene including sexual and reproductive health and HIV AIDS DENOMINATOR: Total number of affected schools/learning spaces	Not Applicable	by geographic location ( ie administrative boundary) and school type (sex/primary, secondary, tertiary)
Percentage of affected schools/learning spaces with active recreational sports education programs for boys and girls	NUMERATOR: Number of affected schools/learning spaces with active recreational sports education programs for boys and girls DENOMINATOR: Total number of affected schools/learning spaces	Not Applicable	by geographic location ( ie administrative boundary) and school type (sex/primary, secondary, tertiary)
Number of functional health facilities with Comprehensive Emergency Obstetric Care (CEmOC) per 500,000 population	NUMERATOR: Number of functional health facilities, i.e. all public and private health facilities, with Comprehensive Emergency Obstetric Care in a defined administrative or health area at a certain point in time DENOMINATOR: The total population for the same administrative or health area, at the same point in time	Not Applicable	Administrative area; health area; public/private; support/no support from humanitarian organisations
Number of functional health facility with Basic Emergency Obstetric Care (BEmOC) per 500,000 population	NUMERATOR: Number of functional health facilities, i.e. all public and private health facilities, with Basic Emergency Obstetric Care in a defined administrative or health area at a certain point in time DENOMINATOR: The total population for the same administrative or health area, at the same point in time	Not Applicable	Administrative area; health area; public/private; support/no support from humanitarian organisations
Number of outpatient consultations per person per year (attendance rate or consultation rate)	NUMERATOR: The number of visits to health facilities, i.e. all public and private health facilities and mobile clinics, for ambulant care in a defined administrative or health area during a year DENOMINATOR: The total population for the same administrative or health area	Not specified	Administrative area; health area; age; sex; support/no support from humanitarian organisations;
Minimum meal frequency for children 24-59 months	NUMERATOR: Number of children 24-59 months who are eating 3 meals a day or more DENOMINATOR: Total number of children 24-59 months surveyed	24-59 months	Geographical area, age, sex
Minimum dietary diversity for children 24-59 months	NUMERATOR: Number of children 24-59 months who receive from 4 or more of the following food groups. DENOMINATOR: Total number of children 24-59 months surveyed	24-59 months	Geographical area, age, sex
Vitamin A coverage in children 6--59 months	NUMERATOR: Number of children 6 - 59 months that received vitamin A in the previous 6 months (mother's recall or card verified) DENOMINATOR: Total number of children 6-59 months surveyed	6-11, 12-23 months	Geographical area, age (), sex
Iron supplementation coverage rate in children	NUMERATOR: Number of children 6-59 months who received micronutrient supplements with adequate iron in/with one of their meals the previous day DENOMINATOR: Total number of children 6-59 months surveyed	6-24, 24-59 months	Geographical area, age (6-24, 24-59 months), sex
Exclusive breastfeeding under 6 months	NUMERATOR: Infants 0 to 5 months of age who received only breast milk during the previous day DENOMINATOR: Total number of infants 0 to 5 months of age surveyed	0-5 months	Geographical area, sex, age: 0-1, 2-3, 4-5 months if available
Continued breastfeeding at one year and at 2 years	NUMERATOR: Infants 12-15 months of age and 20-23 months of age who receive any breast milk DENOMINATOR: Total number of infants 12-15 months of age and total number of infants 20-23 months of age surveyed	12-15 months, 20-23 months	Geographical area
Children ever breastfed	NUMERATOR: Number of infants 0-23 months of age who ever received breast milk DENOMINATOR: Total number of infants 12-15 months of age and total number of infants 20-23 months of age surveyed	0-23 months	Geographical area
Predominant breastfeeding under 6 months	NUMERATOR: Number of infants 0-5 months of age who are predominantly breastfed DENOMINATOR: Total number of infants 0 to 5 months of age surveyed	0-5 months	Geographical area, sex
Bottle feeding	NUMERATOR: Number of infants 0-23 months who are fed with a bottle DENOMINATOR: Total number of infants 0-23 months surveyed	0-23 months	Geographical area, sex
Minimum dietary diversity	NUMERATOR: Number of children 6-23 months who receive food from 4 or more food groups DENOMINATOR: Total number of children 6-23 months surveyed	6-23 months	Geographical area, sex
Minimum meal frequency	NUMERATOR: Number of children 6-23 months who received solid, semi-solid or soft foods for the minimum number of times or more DENOMINATOR: Total number of children 6-23 months surveyed	6-23 months	Geographical area, sex
Minimum acceptable diet	NUMERATOR: Number of children 6-23 months who receive a minimum acceptable diet DENOMINATOR: Total number of children 6-23 months surveyed	6-23 months	Geographical area, sex
Introduction of solid, semi-solid or soft food	NUMERATOR: Number of infants 5-8 months who received solid, semi-solid or soft foods during the previous day DENOMINATOR: Total number of infants 5-8 months surveyed	5-8 months	Geographical area, sex
Not breastfed	Numerator: Number of infants 0-12 months and 12-24 months not breastfed DENOMINATOR: Total number of children 0 [typo?]	0-12 months; 12-24 months	Geographical area; 0 [TYPO!]
Iron-folic acid supplementation coverage in adolescent girls	NUMERATOR: Number of adolescent girls who received micronutrient supplements with adequate iron-folic acid in/with one of their meals the previous day DENOMINATOR: Estimated total number of adolescent girls who meet target criteria for iron-folic acid supplementation	Not specified	Geographical area
Women iodine supplementation coverage	NUMERATOR: Number of women of child-bearing age who received iodine supplements DENOMINATOR: Estimated total number of women of child-bearing age	Not specified	Geographical area, age group
Deworming coverage in children	NUMERATOR: Number of children 12-59 months who received deworming medication in the previous 6 months DENOMINATOR: Estimated total number of children 12-59 months	12-59 months	Geographical area, sex
Deworming coverage in adolescents	NUMERATOR: Number of adolescent girls who received deworming medication in the previous 6 months DENOMINATOR: Estimated total number of adolescent girls	Not specified	Geographical area
Multiple micronutrients coverage	NUMERATOR: Number of target population that received multiple micronutrient powder/capsules DENOMINATOR: Estimated total number of target population that meets selection criteria	Not specified	Geographical area, sex, age group
Micronutrient knowledge (in-depth)	NUMERATOR: Number of target population that meets selection criteria who know key elements of the nutrition messages provided on availability, use and benefits of micronutrient supplements or micronutrient rich or fortified foods/ food supplements DENOMINATOR: Estimated total number of target population that meets selection criteria	Not specified	Geographical area, sex, age group
Prophylactic zinc supplementation in children coverage	NUMERATOR: Number of children received prophylactic zinc supplements according to national protocols DENOMINATOR: Total number of children eligible to receive prophylactic zinc supplements according to national protocols	Not specified	Geographical area, sex, age group
Breastfeeding support inclusion	NUMERATOR: Number of programmes where breastfeeding mothers receive support as a specific component DENOMINATOR: Number of programmes	Not Applicable	Geographical area
Consumption of iron-rich or iron-fortified foods	NUMERATOR: Number of children 6-23 months who receive an iron-rich food or iron fortified food DENOMINATOR: Total number of children 6-23 months	6-23 months	Geographical area
Proportion of FBF	NUMERATOR: Number of children 6-23 months received fortified blended foods DENOMINATOR: Total number of children 6-23 months	6-23 months	Geographical area
Infants who have access to BMS supplies and support	NUMERATOR: Total number of non-breastfed infants under 6 months of age who have access to BMS supplies and support DENOMINATOR: Total number of non-breastfed infants under 6 months of age in surveyed area	<6 months	Geographical area
Admissions with BMS	NUMERATOR: Number of children admitted to programme who were already BMS DENOMINATOR: Total number of children admitted to programme	Not Applicable	Geographical area
Infants in need of BMS	NUMERATOR: Number of children admitted to programme who are in need of BMS DENOMINATOR: Total number of children admitted to programme	Not Applicable	Geographical area
IYCF support	NUMERATOR: Number of caregivers received skilled IYCF support DENOMINATOR: Total number of caregivers eligible to receive skilled IYCF support according to national protocols surveyed	Not Applicable	Geographical area, sex
IYCF-E orphans and unaccompanied children receiving services	NUMERATOR: Number of orphans, unaccompanied young children and young children who receive nutritional care and support DENOMINATOR: Total number of orphans, unaccompanied infants and young children in need of nutritional care and support	Not Applicable	Geographical area
Percentage of targeted communities with a functioning referral system for children at the community level	NUMERATOR: # of targeted communities with a functioning referral system DENOMINATOR: # of targeted communities	Not Applicable	Geography
Percentage of communities [or camps] that have functioning safe spaces for children [and/or youth]	NUMERATOR: # of communities or camps that have safe spaces for children and/or youth DENOMINATOR: # of communities or camps that were identified as in need of safe spaces for children and/or youth	Not Applicable	Geography
Percentage of community members surveyed who know how to support children with psychosocial distress	NUMERATOR: # of community members surveyed who can demonstrate knowledge of how to support children with psychosocial distress DENOMINATOR: # of surveyed communities	Not Applicable	geography
Percentage of Child Friendly Spaces where structured age appropriate CFS activities are implemented based on needs identified by girls, boys and families	NUMERATOR: Estimated # of children with safe access to child friendly spaces for socialising, play, learning , etc DENOMINATOR: Estimated # of affected children	Not Applicable	Geography; sex
Percentage of surveyed communities who note the recruitment of children into armed forces and/or groups	NUMERATOR: # of surveyed communities who reported recruitment of children in their community DENOMINATOR: # of surveyed sites indicating the recruitment of children	Not Applicable	% of reporting surveyed sites indicating recruitment of children
Percentage of registered children separated from armed forces or groups, who are effectively reintegrated in their families or alternatively integrated	NUMERATOR: # of registered girls and boys separated from armed forces or groups who are effectively reintegrated in their families and the community or alternatively integrated DENOMINATOR: # of registered girls and boys separated from armed forces or groups	Not specified	Geography, sex, age
Percentage of community members surveyed who can describe at least one action to prevent child recruitment and one action to report on child recruitment	NUMERATOR: # of communities members surveyed who can describe commonly agreed strategies to prevent and report child recruitment DENOMINATOR: # of community members surveyed	Not Applicable	Geography
Percentage of surveyed communities who indictate the involvement of children in worst forms of child labour	NUMERATOR: # of surveyed communities who have reported involvement of children in worst forms of child labour DENOMINATOR: # of surveyed communities	Not specified	Age / Sex; In phase 4 disaggregate by type of labour
Percentage of surveyed community members are aware of the danger and consequences of the Worst Forms of Child Labour	NUMERATOR: # of communities that are aware of the danger and consequences of the Worst Forms of Child Labour DENOMINATOR: # of surveyed communities	Not Applicable	Geography, role of community member interviewed
Percentage of children separated from their caregivers	NUMERATOR: # of surveyed communities that indicate incidence of children separated from their caregivers DENOMINATOR: # of surveyed communities	Not Applicable	Disaggregate SC, UAC, and orphans by sex in Phase 4
Percentage of registered unaccompanied and/or separated children who are reunited with their caregivers OR in appropriate long term alternative care	NUMERATOR: # of registered Unaccompanied and Separated Children (UASC) who are reunited with their caregivers OR in appropriate long term alternative DENOMINATOR: # of registered UASC	Not specified	Geography, sex, age
Percentage of children registered for tracing that have been reunified and stayed with their family for more than six months	NUMERATOR: # of children registered for tracing that has been reunified and stayed with their family for more than six months DENOMINATOR: # of children registered for family tracing	Not specified	Geography, sex, age
Percentage of registered unaccompanied/separated children in appropriate interim care	NUMERATOR: # of registered unaccompanied and separated children in appropriate interim care DENOMINATOR: # of registered unaccompanied and separated children	Not specified	Geography, age, sex
Percentage of facilities (typo - communities?) surveyed who indicate increased numbers of children detained since [DATE-EMERGENCY-ETC]	NUMERATOR: # of surveyed communities who indicate increased numbers of children detained DENOMINATOR: # of surveyed communities	Not specified	Geography, sex, age
Percentage of communities surveyed who confirm that Community based Child Protection Mechanisms (CBCPMs) exist in their community	NUMERATOR: # of communities members surveyed who confirm that CBCPMs exist in their community DENOMINATOR: # of community members surveyed	Not Applicable	Geography
Number and Percentage of surveyed persons/communities reporting a situation of forced eviction	NUMERATOR: # of surveyed persons / communities reporting a situation of forced eviction DENOMINATOR: Total # of persons / communities surveyed	Not specified	Geographic; Administrative; Type of displacement site; Age; Sex; Specific groups / categories of persons (ethnicity, religion, disability; etc.); Individual status (i.e. refugee, IDP, host community); Type of situation reported (risk-incident of forced eviction)
Number and Percentage of households with no livelihood assets	NUMERATOR: # of crisis affected households with no livelihood assets DENOMINATOR: # of crisis affected households	Not specified	Sex (male-/female-headed household), and age
Number and Percentage of population directly affected by problematic rubble/debris	NUMERATOR: # of crisis-hit people directly affected by rubble/ debris DENOMINATOR: # of crisis-hit people	Not specified	Geography, sex and age
Number and percentage of households in need of shelter assistance	NUMERATOR: Number of households in need of shelter assistance DENOMINATOR: Total number of surveyed households	Not specified	Type of shelter assistance needed (cash; material; labour; other); Sex and age; Household tenure situation (owner / owner-occupier; renter; no tenure); Type of settlement (urban / rural; formal / informal) or displacement site/situation (self-settled / planned camp; collective centre; host family);
Number and percentage of damaged houses / dwellings	NUMERATOR: Number of damaged houses / dwellings DENOMINATOR: Total number of surveyed houses / dwellings	Not specified	Settlement type (urban / rural; formal / informal; etc.); Housing type (house / appartment); Household tenure situation (owner / owner-occupier / renter; no tenure); Sex and age
Proportion of pregnant women, children under five and other vulnerable people sleeping under effective insecticide-treated mosquito nets	NUMERATOR: Nb of pregnant women and children under five (or number of people) reported to sleep under effective insecticide-treated net in the households visited DENOMINATOR: Total number of pregnant women and children under five (or total number of people) in the households visited	Not specified	SADD (acronym for sex- and age disaggregated data)
Proportion of men, women, boys and girls who last defecated in a toilet (or whose faeces was last disposed of in a safe manner)	NUMERATOR: Nb of individuals who last defecated in a hygienic toilet DENOMINATOR: Total Nb of individuals in the household sample	Not specified	disaggregated by sex and age
Proportion of men, women, boys and girls washing hands with water and soap or substitute after contact with faeces and before contact with food and water	NUMERATOR: Nb of people reporting having washed their hands with soap or substitute after contact with faeces and before contact with food and water DENOMINATOR: Total nb of people surveyed in the sample	Not specified	disaggregated by sex and age
Average number of users per functioning toilet	NUMERATOR: Estimated population at the site DENOMINATOR: Estimated or counted number of functioning toilets	Not specified	Possible disaggregation by sex and age
Proportion of households with access to a functioning toilet	NUMERATOR: Nb of households reporting access to a functioning toilet DENOMINATOR: Total number of households in the same location	Not specified	Possible disaggregation by sex and age
Level of risk to common micronutrient deficiencies (high, medium, low)	Not given	By deficiency; geographical area, sex, potentially vulnerable groups: PLW, children 6-59 months, other potentially vulnerable groups	Qualitative assessment of nutritional risk of common micronutrient deficiencies (anaemia, iodine deficiency, vitamin A deficiency (night blindness), scurvy, beri beri, vitamin D deficiency) based on composite indicator analysis on prevalence rates, diet analysis, water quality and diarrheal disease, case finding
Number and percentage of households in need of non-food items	Number of households in need of non-food items	Type of non-food item needed; Sex and age; Household tenure situation (owner / owner-occupier; renter; no tenure); Type of settlement (urban / rural; formal / informal) or displacement site/situation (self-settled / planned camp; collective centre; host family)	This indicator identifies the overall caseload for the NFI response.
Number and Percentage of population with access to basic community infrastructure not covered by other sectors or clusters, e.g. police stations, town halls, administrative buildings. Schools (if not covered by Edu), playgrounds, parks	Not given	Type of basic infrastructure, e.g. police stations, town halls, administrative buildings, schools (if not covered by Edu), playgrounds, parks, By age/gender/other diversity issues such as mobility. These different grounds have to have access to services such a women friendly police stations, girls friendly schools, or those that have mobility access routes.	Not Applicable
Growth Monitoring Utilisation (U5)	Number of U5 screened for weight-for-age / Total population of U5 x 100	<5 years	Not Applicable
Percentage of children of primary school age enrolled in primary education	inferred from name	Not Applicable	Not Applicable
Schools: Pupils per toilet/latrine	inferred from name	Not Applicable	Not Applicable
Number of Kcal/person/day, in situations where people are reliant on food aid as their main source of food	inferred from name	0 – 6 months, 6 – <24 months and 24– < 60 months	Not Applicable
Liters of potable water / person / day	inferred from name	"disaggregated according to standard UNHCR age demographics" - unable to locate these	Not Applicable
Number of persons per communal latrine	inferred from name	"disaggregated according to standard UNHCR age demographics" - unable to locate these	Not Applicable
Completion of medical documentation	% of medical records of children who received care in the health facility during the reporting period with complete key patient information NUMERATOR: # of paediatric medical records (or registry entries) with complete key patient information (patient demographics (age, sex), assessment findings, classification / diagnosis, treatment, counselling, and care outcomes) DENOMINATOR: # of paediatric m…	Not Applicable	•Service level (inpatient, outpatient)
Pre-discharge counselling on danger signs and feeding during illness	% of caregivers of children < 5 years who are aware of the danger signs for pediatric illness, when to seek care and how to feed their children during the illness NUMERATOR: # of caregivers of children < 5 years who reported being aware of the danger signs of their children, when to seek care and how to feed their children during the illness (e.g. giving extra fluids and continue feeding) DENOMIN…	< 5 years	•Type of health facility
Awareness of child rights during health care	% of children < 15 years old (or their caregivers) who reported being adequately informed about their rights to care NUMERATOR: # of children < 15 years old (or their caregivers) who reported being adequately informed about their rights to care (e.g. free treatment, medication, food, bedding, room-in etc.) DENOMINATOR: # of children < 15 years old (or their caregivers) who received care and were …	< 2 months, 2- < 5 years, 5- < 15 years	•Age < 2 months, 2- < 5 years, 5- < 15 years; •Type of health facility
Disrespectful care for the child or caregiver	% of children < 15 years old (or their caregivers) who reported being mistreated during care NUMERATOR: # of children < 15 years old (or their caregivers) who reported being mistreated during care (Includes those who felt that they were being yelled at or screamed at (verbal abuse), or were hit, or pinched (physical abuse) DENOMINATOR: # of children < 15 years old (or their caregivers) who receiv…	< 5 years, 5- < 15 years	•Type of health facility; •Type of mistreatment; •Child vs caregiver
Accompaniment during care	% of children < 15 years old whose caregivers were able to stay with them during minor medical procedures NUMERATOR: # of children < 15 years old whose caregivers were able to stay with them during medical procedures DENOMINATOR: # of children < 15 years old (or their caregivers) who received care and were interviewed in health facility during reporting period	<15 years	•Type of health facility
Access to play and educational material during hospitalization	% of children (or their caregivers) who reported that the child was able to play and access educational materials during hospitalization NUMERATOR: # of children (or their caregivers) who reported that the child was able to play and access educational material during hospitalization DENOMINATOR: # of children treated as inpatient or their caregiver who were interviewed in health facility during r…	5- < 10, 10- < 15 years	•Type of health facility
Clinical mentorship or training	% of health workers providing care for children who received clinical mentorship or training in the past 6 months NUMERATOR: # of childcare providers who had reported interactions with professional mentors or participated in continuous professional development to ensure clinical competence and improve performance in the past 6 months DENOMINATOR: # of childcare providers working in the health fac…	Not Applicable	•Provider cadre; •Facility type
Stock out of essential child health medicines	# of days in the past 3 months when there were stock outs of at least 3 essential children medicines Total number of days with stock outs of at least threek or more essential medicines. For outpatient facilities, essential medicines include: 19 medications; for inpatient facilities, essential medications include 9 additional essential medications	Not Applicable	•Types of medications; •Inpatient/outpatient
24/7 Skilled birth attendance	NUMERATOR: Number of facilities with inpatient maternity services with a provider skilled in conducting deliveries present at the facility or on call at all times (24 hours a day, 7 days per week) and schedule observed; DENOMINATOR: Total number of facilities with inpatient maternity services that are assessed	Not Applicable	Type of facility (e.g, hospital versus health center)
Availability of functional emergency obstetric and newborn care facilities (EmONC) (per population)	NUMERATOR: Number of obstetric care facilities that provided EmONC signal functions in the last three months: Basic emergency obstetric and newborn care (BEmONC): -Parenteral administration of antibiotics for treatment of sepsis -Administration of uterotonic drugs (e.g., parenteral oxytocin or misoprostol tables) for treatment of postpartum hemorrhage and intravenous tranexamic acid in addition t…	Not Applicable	Type of facility Type of service (BEmONC / CEmONC) Facility caseload (e.g., facilities with <10 births per month versus facilities with ≥10)
Resuscitation table	NUMERATOR: Number of facilities with inpatient maternity services with resuscitation table with a heat source available and functioning in delivery area (observed) DENOMINATOR: Total number of facilities with inpatient maternity services that are assessed	Not Applicable	Type of facility
Infant scale	NUMERATOR: Number of facilities with inpatient maternity services with infant scale available and functioning in delivery area (observed) DENOMINATOR: Total number of facilities with inpatient maternity services that are assessed	Not Applicable	Type of facility
Soap or hand disinfectant	NUMERATOR: Number of facilities with inpatient maternity services with soap or hand disinfectant in delivery area (observed) DENOMINATOR: Total number of facilities with inpatient maternity services that are assessed	Not Applicable	Type of facility
Towel for drying	NUMERATOR: Number of facilities with inpatient maternity services with towels for drying babies in delivery area (observed) DENOMINATOR: Total number of facilities with inpatient maternity services that are assessed	Not Applicable	Type of facility
Protocols or guidelines	NUMERATOR: Number of facilities with each of the following protocols or guidelines available (observed): • Integrated management of pregnancy and childbirth (all facilities) • Referral of sick newborns (all facilities) • Comprehensive emergency obstetric care (facilities with inpatient maternity services) • Management of preterm labor (facilities with inpatient maternity services) DENOMINATOR: To…	Not Applicable	Type of facility
Trained providers	NUMERATOR: Number of interviewed providers of delivery/newborn services trained in the past 12 months in each of the following areas: • Neonatal resuscitation using bag and mask • Breastfeeding (early and exclusive) • Newborn infection management (including injectable antibiotics) • Thermal care (including immediate drying and skin-to-skin care) • Sterile cord cutting and appropriate cord care • …	Not Applicable	Type of facility
Facilities with trained providers	NUMERATOR: Number of facilities with at least half of interviewed providers trained in the past 12 months in each of the following areas: • Neonatal resuscitation using bag and mask • Breastfeeding (early and exclusive) • Newborn infection management (including injectable antibiotics) • Thermal care (including immediate drying and skin-to-skin care) • Sterile cord cutting and appropriate cord car…	Not Applicable	Type of facility
Infants weighed at birth	# of newborns weighed prior to discharge / # of newborns in a given year	newborn	Not Applicable
KMC at facilities	# of health facilities that provide KMC / # of facilities	Not Applicable	Not Applicable
Neonatal resuscitation at facilities	# of health facilities with delivery services that are able to provide neonatal resuscitation / # of facilities with delivery services	Not Applicable	Not Applicable
Percentage of children under 5 who are registered	NUMERATOR: # of children under 5 whose births have been registered with a civil authority, by age DENOMINATOR: # of children under 5 in the catchment area, by age	<5 years (doesn't specify further what they mean "by age")	Not Applicable
Percentage of health facilities with the clinical management of rape services	NUMERATOR: # of health facilities that can provide clinical management of rape services (as per WHO guidelines, in the form of the following services: (i) First line support, (ii) EC, (iii) presumptive treatment STI, (iv) HIV PEP, (v) access to abortion DENOMINATOR:# of health facilities in the catchment area	Not Applicable	Not Applicable
Net attendance rate	NUMERATOR: Number of crisis-affected school-age children who attended school during the previous academic week DENOMINATOR: Number of crisis-affected school-age children	Not Applicable	Level of education Gender Ethnicity Mother tongue Wealth quintile Disability Displacement status As relevant
Percentage of students who meet minimum proficiency levels in reading and mathematics, and/or demonstrate adequate progress in academic, vocational, and/or social and emotional learning (SEL) skills	NUMERATOR: Number of students who meet minimum proficiency levels in reading and mathematics, and/or demonstrate adequate progress in academic, vocational, and/or SEL skills DENOMINATOR: Number of students	Not Applicable	Level of education, Gender, Ethnicity, Mother tongue, Wealth quintile, Disability, Displacement, status, As relevant
Percentage of targeted learning spaces featuring psychosocial support (PSS) activities for children that fulfil at least three out of the four following attributes: a) structured, b) goal-oriented, c) evidence-informed, d) targeted and tailored to different sub-groups of vulnerable children	NUMERATOR: Number of targeted learning spaces featuring PSS activities for children that fulfil at least three of the four following attributes: a) structured, b) goal-oriented, c) evidence-informed, d) targeted and tailored to different sub-groups of vulnerable children DENOMINATOR: Number of targeted learning spaces	Not Applicable	Could be disaggregated by a), b), c), and d) Formal vs nonformal
Percentage of targeted learning spaces with disaster risk reduction (DRR) processes/measures in place	NUMERATOR: Number of targeted learning spaces adopting and operationalizing DRR policies/practices DENOMINATOR: Number of targeted learning spaces	Not Applicable	Formal vs non-formal
Percentage of children, teachers, and other staff who report feeling safe in school and on the way to/from school	NUMERATOR: Number of children, teachers, and other staff who report feeling safe in school and on the way to/from school DENOMINATOR: Number of children, teachers, and other staff in school	Not Applicable	Children/teachers/other staff Level of education Gender Ethnicity Mother tongue Wealth quintile Disability Displacement statusAs relevant
Percentage of targeted learning spaces that meet EiE access, quality, and safety standards for infrastructure	NUMERATOR: Number of targeted learning spaces meeting EiE access, quality, and safety standards for infrastructure DENOMINATOR: Number of targeted learning spaces	Not Applicable	Formal vs non-formal
Percentage of learning spaces with gender- and disability-sensitive WASH facilities	NUMERATOR: Number of learning spaces with gender and disability sensitive WASH facilities DENOMINATOR: Number of targeted learning spaces	Not Applicable	Formal vs non-formal
Percentage of targeted learning spaces that offer school meals	NUMERATOR: Number of targeted learning spaces that offer school meals DENOMINATOR: Number of targeted learning spaces	Not Applicable	Formal vs non-formal
Percentage of targeted learning spaces that offer referrals to specialized health, psychosocial, and protection services	NUMERATOR: Number of targeted learning spaces that offer referrals to specialized health, psychosocial, and protection services DENOMINATOR: Number of targeted learning spaces	Not Applicable	Formal vs non-formal
Percentage of targeted crisis-affected children and youth benefiting from relevant skills development (SEL / PSS / risk awareness / environmental education / conflict prevention)	NUMERATOR: Number of targeted crisis-affected children and youth benefiting from relevant skills development (SEL/PSS/risk awareness/environmental education/conflict prevention) DENOMINATOR: Number of identified crisis-affected children and youth needing relevant skills development (SEL/PSS/risk awareness/environmental education/conflict prevention)	Not Applicable	Level of education Gender Ethnicity Mother tongue Wealth quintile Disability Displacement status As relevant
Percentage of teachers who show increased understanding of and practice Teacher’s Role & Well-being; Child Protection, Well-being; Inclusion; Pedagogy; Curriculum & Planning; and Subject Knowledge	NUMERATOR: Number of teachers who show increased understanding of and practice Teacher’s Role & Well-being; Child Protection, Well-being; Inclusion; Pedagogy; Curriculum & Planning; and Subject Knowledge DENOMINATOR: Number of teachers	Not Applicable	Gender
Percentage of targeted learning spaces in which a code of conduct (i) exists (ii) is enforced and (iii) teachers and communities are trained in / informed about its application	NUMERATOR: Number of targeted learning spaces whereby a code of conduct (i) exists, (ii) is enforced, and (iii) teachers and communities are trained in / informed about its application DENOMINATOR: Number of targeted learning spaces	Not Applicable	Formal vs non-formal
Percentage of targeted learning spaces that have clear disciplinary actions in place for teachers, school leaders, and administrators who have broken the code of conduct	NUMERATOR: Number of targeted learning spaces that have clear disciplinary actions in place for teachers, school leaders, and administrators who have broken the code of conduct DENOMINATOR: Number of targeted learning spaces	Not Applicable	Formal vs non-formal
Proportion of women aged 18-24 who were married before age 18	The proportion of women surveyed who were married when they were younger than the age of 18. NUMERATOR: Number of women aged 18-24 who report that they were married below the age of 18. DENOMINATOR: Total number of women surveyed, aged 18-24. The indicator is calculated by dividing the number of women aged 18-24 who say they were married at any time before their 18th birthday, by the total number…	Not specified	Age group, region/area, ethnicity, religion
Proportion of health units that have documented & adopted a protocol for the clinical management of VAW/G survivors	The percent of health facilities that have a protocol in place for the clinical management of VAW/G survivors that has been both documented and adopted NUMERATOR: Number of health facilities in the geographic region of study (e.g., country, region, community) reporting that they have both documented and adopted a protocol for the clinical management of VAW/G survivors. Ask: Are there written poli…	Not Applicable	Type of health unit, geographic area surveyed (region, province, urban or rural area)
Proportion of health units that have clinical commodities for the clinical management of VAW/G	The proportion of health units who have the clinical commodities needed for the clinical management of VAW/G, at a specific point in time in the geographic area of interest. NUMERATOR: Number of health facilities in the geographic region of study (nation, province, state, community) reporting that they have all of the relevant clinical commodities for the management of VAW/G. Necessary commoditie…	Not Applicable	Type of health unit, region or province (if national study), urban or rural area
Proportion of health units with at least one service provider trained to care for and refer VAW/G survivors	The percent of health facilities with at least one provider who has been trained within the past three years in the identification, care and support of VAW/G survivors in the geographic area of interest. NUMERATOR: Number of health facilities in the geographic region of study (nation, province, state, community) reporting that at least one provider has been trained in the past three years. Provid…	Not Applicable	Type of health unit, region or province (if national study), urban or rural area
Percent of schools that have procedures to take action on reported cases of sexual abuse	The percent of schools in a country or region that have established procedures to take action on reported cases of sexual abuse. NUMERATOR: Number of schools that have procedures to take action on reported cases of sexual abuse among students. In order to be included in the numerator, a school must have procedures in place to take action on reports. In addition, a school’s protocols should be cur…	Not Applicable	Level of school (i.e. primary, secondary, vocational, university); type (e.g., English-medium, religious focus, all-girls, co-ed, etc); geographic area (e.g., country/region, urban/rural) public-/private-funded
Percent of schools that train their staff on sexual and physical VAW/G issues	The percent of schools in a country or region that conduct trainings on sexual and physical VAW/G issues for school staff, at least once every two years. School staff includes teachers, administrators, and other people who work within schools. NUMERATOR: Number of schools that conduct trainings on VAW/G at least once every two years. Schools included in the numerator must have training programs f…	Not Applicable	Type of staff trained, level of school (i.e. primary, secondary, vocational, university); type (e.g., English-medium, religious focus, all-girls, co-ed, etc); geographic area (e.g., country/region, urban/rural); public-/private-funded.
Proportion of nursing and medical schools that include VAW/G as part of their core curriculum	The proportion of nursing and medical schools in a region or country that include a module on VAW/G as part of their core curriculum. This means that all students studying for a nursing or medical degree will have been exposed to this curriculum module which is directed at training service providers to identify VAW/G survivors, and provide appropriate care and support. NUMERATOR: The number of nu…	Not Applicable	Type of school (nursing or medical), region
Proportion of women who demonstrate knowledge of available social welfare-based VAW/G services	The proportion of women who know about available social welfare-based services in the community for VAW/G survivors, such as shelters, hotlines, and counseling services, and know their purpose (why and when they would be accessed). NUMERATOR: Number of women spontaneously naming at least one available resource (the list of available community resources can be used from measuring 5.4.1), or upon p…	Not specified	Age, education, socio-economic status.
Proportion of women and girls in the emergency area who demonstrate knowledge of available services, why and when they would be accessed	The proportion of women and girls who know about available community resources in the emergency setting for VAW/G survivors, such as shelters, health services and counseling services, and know their purpose (when women would access them). NUMERATOR: Number of women and girls spontaneously naming at least one available resource (generate list of available community resources via situational analys…	under 15, 15-20, 20+	Age (under 15, 15-20, 20+), education, socioeconomic status.
Proportion of youth-serving organizations that train staff and front line people on issues of sexual and physical VAW/G	The percent of youth-serving organizations that train their staff and front line people on issues related to sexual and physical VAW/G, including power, coercion, and gender in a specific geographic area. Youth serving organizations include those in the health sector (e.g., HIV prevention programs), job training, recreation, faith-based groups, and other areas. “Front line” people would include v…	Not Applicable	Area, type of organization
Proportion of youth-serving organizations that include trainings for beneficiaries on sexual and physical VAW/G	The percent of organizations serving youth that train their beneficiaries on issues related to sexual and physical VAW/G, including power, coercion, and gender in a specific geographic area. Youth serving organizations include those in the health sector (e.g., HIV prevention programs), job training, recreation, faithbased groups, and other areas. Beneficiaries include any youth that these organiz…	Not Applicable	Area, type of organization
Proportion of individuals who report they heard or saw a mass media message on issues related to sexual violence and youth	The proportion of individuals who say that they heard or saw a mass media message on issues related to sexual violence and youth during a specific time period (e.g., past 12 months). NUMERATOR: Number of individuals who state they have seen a mass media message on issues related to sexual violence and youth. Ask: Have you seen or heard a message that talked about sexual violence and young people …	Not specified	Geographic region, age, sex.
Proportion of girls who say they would be willing to report any experience of unwanted sexual activity	The percent of girls that state they would be willing to report any unwanted sexual activity that took place at home, school or elsewhere. NUMERATOR: Number of girls aged 10-18 years old who state they would be willing to report an incident of unwanted sexual activity. Ask: If someone, even a family member, had touched your private parts, would you be willing to tell someone about it? DENOMINATOR…	10-14, 15-18	Region,
Proportion of girls that feel able to say no to sexual activity	Proportion of girls who state that they have a right to not have sex or engage in sexual activity if they say they do not want it, regardless of who asks them. NUMERATOR: Number of girls aged 10-18 years old reporting that they agree with the following two statements, adapted from the USAID Safe Schools quantitative instrument: • You have the right to say no to sex, no matter who asks you • You h…	Not Applicable	Not Applicable
Proportion of girls reporting that male teachers do not have the right to demand sex from school children	Proportion of girls who report that a teacher’s authority does not include the right to demand sex from their students. NUMERATOR: Number of girls aged 10-18 years old reporting that they disagree with the following statement, from the USAID Safe Schools quantitative instrument • Male teachers have the right to demand sex from school children DENOMINATOR: Total number of girls aged 10-18 years ol…	Not Applicable	Not Applicable
Proportion of girls who believe that girls are not to blame for sexual harassment by a male teacher or student	Proportion of girls who feel that it is not the girl’s fault if she is sexually harassed* by a male teacher or student. NUMERATOR: Number of girls aged 10-18 years old reporting that they disagree with the following statement from the USAID Safe Schools quantitative instrument: • It is sometimes the girl’s fault if a male pupil or teacher sexually harasses her DENOMINATOR: Total number of girls a…	Not Applicable	Not Applicable
Proportion of target audience who has been exposed to communication messages recommending the discontinuation of FGC/M	Proportion of target audience that has been exposed to messages recommending the discontinuation of female genital cutting/mutilation (FGC/M), during a specified period of time (e.g., past 12 months) NUMERATOR: Number of people surveyed who say yes to the question: In the past (e.g., 3 months), have you seen or heard any messages related to the discontinuation of female-genital cutting? Communica…	Not specified	Age and sex of respondents, region/province/district, type of media/forum (source), key message content
Proportion of people who believe that FGC/M should be stopped	Proportion of people surveyed who believe that the practice of FGC/M should be stopped. NUMERATOR: Number of people surveyed who respond “Discontinued” to the following question: Do you feel that FGC/M should be continued, or should it be discontinued?Answers: Continued, Discontinued, Depends, Don’t know DENOMINATOR: Total number of people surveyed.	Not specified	Sex, age, region
Proportion of women who do not intend to have any of their daughters undergo FGC/M 222	Proportion of women who do not intend to have any of their uncut daughters cut in the future. NUMERATOR: Number of women in the survey who do not intend to have any of their uncut daughters cut in the future. Ask: Do you intend to have genital cutting done to any of your uncut daughters in the future? DENOMINATOR: Total number of women in the survey who have at least one uncut daughter.	Not specified	Age, region
Proportion of people who believe child marriage should be stopped	Proportion of people surveyed who believe that the practice of child marriage should be stopped. Child marriage is the marriage of anyone under the age of 18. NUMERATOR: Number of people surveyed who respond “Discontinued” to the following question: Do you feel that child marriage, that is, the marriage of a person who is under the age of 18, should be continued, or should it be discontinued? Ans…	Not specified	Sex, age, region.
Proportion of women who do not intend to marry their daughters before the age of 18	Proportion of women who do not intend to marry their daughters before the age of 18. NUMERATOR: Number of women in the survey who do not intend to have any of their single daughters married before the age of 18 in the future. Ask: Do you intend to have any of your daughters married before the age of 18 in the future? DENOMINATOR: Total number of women in the survey who have at least one unmarried…	Not specified	Age, region.
Percentage of schools and learning centres with appropriate and adequate waste storage	Not specified	Not Applicable	Not Applicable
Percentage of carers who report that they dispose of children’s excreta safely	Not specified	Not Applicable	Not Applicable
All affected households have access to the minimum quantity of essential hygiene items: • two water containers per household (10–20 litres; one for collection, one for storage); • 250 grams of soap for bathing per person per month; • 200 grams of soap for laundry per person per month; • Soap and water at a handwashing station (one station per shared toilet or one per household); and Potty, scoop …	Not specified	Not Applicable	Not Applicable
Percentage of target population that can access dry ration supplementary feeding sites within one day’s return walk (including time for treatment)	Not specified	Not specified	sex, age and disability at a minimum
Percentage of target population that can access on-site programmes within one hour	Not specified	Not specified	sex, age and disability at a minimum
Percentage of caregivers who have access to Code-compliant supplies of appropriate breastmilk substitutes (BMS) and associated support for infants who require artificial feeding	Not specified	All assessment and programme data for children under five years should be disaggregated by sex and by age 0–5 months, 6–11 months, 12–23 months, and 24–59 months. Disaggregation by disability is recommended from 24 months	Not Applicable
Percentage of caregivers who have access to timely, appropriate, nutritionally adequate and safe complementary foods for children aged 6 to 23 months	Not specified	All assessment and programme data for children under five years should be disaggregated by sex and by age 0–5 months, 6–11 months, 12–23 months, and 24–59 months. Disaggregation by disability is recommended from 24 months	Not Applicable
Percentage of assisted people (disaggregated by sex, age and disability) who report experiencing safety problems travelling (to and from) and at programme sites	Not specified	Not specified	sex, disability
Number of skilled birth attendant personnel (doctors, nurses, midwives) per 10,000 people	Not specified	Not Applicable	Not Applicable
Number of days essential medicines are not available	Not specified	Not Applicable	Not Applicable
Percentage of primary healthcare facilities that offer basic EPI services at least 20 days/month	Not specified	Not Applicable	Not Applicable
% of child safeguarding concerns reported that received an outcome following the existing protocol.	NUMERATOR: number of reported child safeguarding concerns that received an outcome in accordance to the protocol DENOMINATOR: total number of child safeguarding concerns reported.	Not Applicable	Not Applicable
% of surveyed population in target locations that demonstrate an increase in knowledge of a specific child protection issue as a result of awareness-raising campaigns and messaging.	NUMERATOR: number of survey participants in each location with a demonstrated increase in knowledge of the child protection issue DENOMINATOR: total number of surveyed participants in each location	Not Applicable	Not Applicable
% of trained individuals involved in child protection monitoring that demonstrate the relevant competencies to fulfil their role	NUMERATOR: number of trained individuals involved in child protection monitoring who demonstrate relevant competencies for the role DENOMINATOR: total number of individuals involved in child protection monitoring.	Not Applicable	Not Applicable
% of detected grave violations against children that are monitored and reported on in accordance with the MRM Field Manual	NUMERATOR: number of detected grave violations against children monitored and reported on in accordance with the MRM Field Manual DENOMINATOR: total number of detected grave violations against children. Grave violations may also be detected, and monitored and reported on, but not in accordance to the MRM Field Manual. Amend the wording of the Denominator as necessary.	Not Applicable	Not Applicable
% of targeted communities with a functioning community-level referral system for children affected by injuries or impairments.	NUMERATOR: number of targeted communities with a functioning community-level referral system for children affected by injuries or impairments DENOMINATOR: total number of targeted communities.	Not Applicable	Not Applicable
% of sectors whose response plans include elements designed to reduce child-related risks	NUMERATOR: number of sectors whose response plans include elements designed to reduce child-related risks DENOMINATOR: total number of sector response plans.	Not Applicable	Not Applicable
% of adults and children surveyed who can describe ways to mitigate risk and prevent injury caused by the physical dangers that are present.	NUMERATOR: number of surveyed adults and children who can describe ways to mitigate risk and prevent injury DENOMINATOR: total number of adults and children surveyed.	Not specified	Not Applicable
% of schools that have incorporated a risk mitigation/injury prevention strategy into the curriculum.	NUMERATOR: number of schools that have incorporated a risk mitigation/injury prevention strategy into the curriculum DENOMINATOR: total number of schools. To make this indicator more specific and reporting on it more manageable, specify the location (such as ‘in each target location’).	Not Applicable	Not Applicable
% of children who demonstrate increased understanding of the physical dangers present in their communities.	NUMERATOR: number of children surveyed with demonstrated understanding of the physical dangers present DENOMINATOR: total number of children surveyed.	Not Applicable	Not Applicable
% of children who demonstrate increased understanding of how to mitigate personal injury.	NUMERATOR: number of children surveyed with demonstrated increased understanding of how to mitigate personal injury DENOMINATOR: total number of children surveyed.	Not Applicable	Not Applicable
% of children who demonstrate increased knowledge of the services available to support them in the event that they are injured.	NUMERATOR: number of children surveyed with demonstrated increased knowledge of services available DENOMINATOR: total number of children surveyed.	Not Applicable	Not Applicable
% of community_x0002_level messaging campaigns that include measures to mitigate the identified physical dangers to children.	NUMERATOR: number of community-level messaging campaigns that include measures to mitigate identified physical dangers to children DENOMINATOR: total number of community-level messaging campaigns	Not Applicable	Not Applicable
# and % of children identified in need of response services for physical and emotional maltreatment who report receiving them.	NUMERATOR: number of children identified in need of response services for physical and emotional maltreatment who reported receiving them DENOMINATOR: total number of children identified in need of response services for physical and emotional maltreatment.	Not Applicable	Not Applicable
% of targeted communities with a referral system in place where children report incidents of physical and emotional maltreatment.	NUMERATOR: number of targeted communities with a referral system in place for children to report incidents of physical and emotional maltreatment DENOMINATOR: total number of targeted communities.	Not Applicable	Not Applicable
% of children and adults surveyed who know where to report cases of physical or emotional maltreatment.	NUMERATOR: number of children and adults surveyed who know where to report cases of physical or emotional maltreatment DENOMINATOR: total number of children and adults surveyed.	Not specified	Not Applicable
% of health and education providers with standard operating procedures to identify, provide first line response, and refer children experiencing or at-risk of physical and emotional maltreatment.	NUMERATOR: number of health and education providers with the appropriate standard operating procedures in place to refer children experiencing or at-risk of physical and emotional maltreatment DENOMINATOR: total number of health and education providers. Add a location (such as ‘in target communities’) to make reporting on this indicator more manageable.	Not Applicable	physical maltreatment; emotional maltreatment
% of child protection case management eligibility criteria that include response actions to physical and emotional maltreatment of children.	NUMERATOR: number of child protection case management eligibility criteria that include response actions to physical and emotional maltreatment of children DENOMINATOR: total number of eligibility criteria for child protection case management. The eligibility criteria should be complete. This indicator can be reported on at the individual agency or interagency level.	Not Applicable	Not Applicable
% of targeted communities with local strategies to prevent physical and emotional maltreatment of children.	NUMERATOR: number of targeted communities with local strategies to prevent physical and emotional maltreatment of children DENOMINATOR: total number of targeted communities with local strategies in place. Specify what the strategies refer to (for instance child protection strategies).	Not Applicable	Not Applicable
% of children or caregivers surveyed who demonstrate knowledge of the services available in their communities to support them by project end.	NUMERATOR: number of children or caregivers surveyed who demonstrate knowledge of services available in their communities DENOMINATOR: total number of children or caregivers surveyed.	Not Applicable	Not Applicable
% of targeted communities with a functioning monitoring and reporting system in place where children in need of support can seek it.	NUMERATOR: number of targeted communities with a functioning monitoring and reporting system in place for children DENOMINATOR: total number of targeted communities.	Not Applicable	Not Applicable
% of children identified as needing specialised services who report receiving appropriate services.	NUMERATOR: number of children identified as needing specialised services who report receiving appropriate services DENOMINATOR: total number of children identified as needing specialised services.	Not Applicable	Not Applicable
% of service providers who report increased confidence in responding to the mental health and psychosocial needs of children and caregivers as a result of programme interventions	NUMERATOR: number of service providers surveyed who report increased confidence in responding to the mental health and psychosocial needs of children and caregivers DENOMINATOR: total number of service providers surveyed	Not Applicable	Not Applicable
% of surveyed children or caregivers who report using positive coping mechanisms to support them in addressing their individual mental health and psychosocial needs.	NUMERATOR: number of children or caregivers surveyed who report using positive coping mechanisms to support them in addressing their mental health and psychosocial needs DENOMINATOR: total number of children or caregivers surveyed.	Not Applicable	Not Applicable
% of surveyed caregivers who report using positive coping mechanisms to support them in addressing the mental health and psychosocial needs of their child.	NUMERATOR: number of caregivers surveyed who report using positive coping mechanisms to support them in addressing the mental health and psychosocial needs of their child DENOMINATOR: total number of caregivers surveyed.	Not Applicable	Not Applicable
% of targeted communities with a functioning referral system for children and caregivers in need of MHPSS services at the community level.	NUMERATOR: number of targeted communities with a functioning referral system for children and caregivers in need of MHPSS services DENOMINATOR: total number of targeted communities.	Not Applicable	Not Applicable
% of children who remain disengaged from armed forces or armed groups 12 months after completing targeted programmes.	NUMERATOR: number of children who remain disengaged from armed forces or armed groups 12 months after programme completion DENOMINATOR: total number of children who completed programmes 12 months ago.	Not Applicable	Not Applicable
% of children separated from armed forces or armed groups who were reintegrated into a family environment.	NUMERATOR: number of children separated from armed forces or armed groups who were reintegrated into a family environment DENOMINATOR: total number of children separated from armed forces or armed groups.	Not Applicable	Not Applicable
% of children who were reintegrated into family environment and were still with their families 6 months after placement.	NUMERATOR: number of children reintegrated into a family environment who were still with their families 6 months after placement DENOMINATOR: total number of children reintegrated into a family environment.	Not Applicable	Not Applicable
% of identified children separated from armed forces or armed groups who receive basic services to support their recovery.	NUMERATOR: number of identified children separated from armed forces or armed groups who receive basic services DENOMINATOR: total number of identified children separated from armed forces or armed groups.	Not Applicable	Not Applicable
% of children separated from armed forces or armed groups who receive livelihoods services to support their recovery.	NUMERATOR: number of children separated from an armed force or armed group who receive livelihoods services DENOMINATOR: total number of children separated from an armed force or armed group.	Not Applicable	Not Applicable
% of grave violation cases related to recruitment and use of girls and boys by armed forces or armed groups reported to national monitoring and reporting mechanisms.	NUMERATOR: number of grave violation cases related to recruitment and use of children by armed forces or armed groups reported to national monitoring and reporting mechanisms DENOMINATOR: total number of grave violation cases related to recruitment and use of children by armed forces or armed groups.	Not Applicable	Not Applicable
% of school-age children formerly associated with armed forces or armed groups who have been enrolled or re-enrolled in school.	NUMERATOR: number of school-age children formerly associated with an armed force or armed group who have been enrolled or re-enrolled in school DENOMINATOR: total number of school-age children formerly associated with an armed force or armed group. ‘School’ can be modified to ‘formal or non-formal educational opportunities’.	Not Applicable	Not Applicable
% of surveyed community members in target locations who can describe at least one action to prevent child recruitment and one action to report on child recruitment.	NUMERATOR: number of surveyed community members in target locations who can describe at least one action to prevent child recruitment and one action to report on child recruitment DENOMINATOR: total number of surveyed community members in target locations.	Not Applicable	Not Applicable
% of humanitarian workers surveyed who demonstrate a clear understanding of how to identify, report, and respond to cases of child recruitment and use.	NUMERATOR: number of humanitarian workers surveyed who demonstrate understanding of how to identify, report and respond to cases of child recruitment and use DENOMINATOR: total number of humanitarian workers surveyed.	Not Applicable	Not Applicable
% of targeted children at-risk who are successfully protected from child labour through prevention support.	NUMERATOR: number of targeted children at-risk successfully protected from child [labour? Missing word] through through prevention support DENOMINATOR: total number of targeted children at-risk.	Not Applicable	Not Applicable
% of children identified in child labour who are removed from it.	NUMERATOR: number of children identified in child labour who are removed from it DENOMINATOR: total number of children identified in child labour.	Not Applicable	Not Applicable
% of families identified as at-risk that receive prevention support.	NUMERATOR: number of families identified at-risk that receive prevention support DENOMINATOR: total number of families identified at-risk.	Not Applicable	Not Applicable
% of children identified in and/or removed from child labour receiving quality child protection case management services.	NUMERATOR: number of children identified in and/or removed from child labour receiving quality child protection case management services DENOMINATOR: total number of children identified and/or removed from child labour in need of case management services.	Not Applicable	Not Applicable
% of children identified in and/or removed from child labour who are enrolled in a quality learning opportunity.	NUMERATOR: number of children identified in and/or removed from child labour enrolled in a quality learning opportunity DENOMINATOR: total number of children identified and/or removed from child labour.	Not Applicable	Not Applicable
% of children removed from child labour who have not returned to child labour after XX months.	NUMERATOR: number of children removed from child labour who have not returned to child labour after XX months DENOMINATOR: total number of children removed from child labour after XX months	Not Applicable	Not Applicable
% of adolescents removed from child labour who are engaged in age-appropriate decent work.	NUMERATOR: number of adolescents removed from child labour who are engaged in age-appropriate decent work DENOMINATOR: total number of adolescents removed from child labour.	Not Applicable	Not Applicable
% of unaccompanied and separated children removed from child labour requiring alternative care who access quality interim care.	NUMERATOR: number of unaccompanied and separated children removed from child labour requiring alternative care who access quality interim care DENOMINATOR: total number of unaccompanied and separated children removed from child labour requiring alternative care.	Not Applicable	Not Applicable
% of unaccompanied and separated children who are removed from child labour and successfully reunified with their families.	NUMERATOR: number of unaccompanied and separated children removed from child labour and successfully reunified with their families DENOMINATOR: total number of unaccompanied and separated children removed from child labour who want to be reunified.	Not Applicable	Not Applicable
% of surveyed children in work who demonstrate increased awareness of occupational hazards and ways to mitigate them (harm reduction strategies).	NUMERATOR: number of surveyed children in work who demonstrate increased awareness of occupational hazards and ways to mitigate them DENOMINATOR: total number of surveyed children in work.	Not Applicable	Not Applicable
% of families/households affected by the humanitarian crisis who are identified as at risk of child labour.	NUMERATOR: number of families/households affected by the humanitarian crisis identified as at risk of child labour DENOMINATOR: total number of families/households affected by the humanitarian crisis.	Not Applicable	Not Applicable
% of sensitisation campaigns in target communities that include messages on child labour risks and how to mitigate them.	NUMERATOR: number of sensitisation campaigns in target communities that include messages on child labour and how to mitigate them DENOMINATOR: total number of sensitisation campaigns in target communities. These campaigns should be focused on child protection to be included in the measure.	Not Applicable	Not Applicable
% of registered UASC who are reunited with their caregiver within 6 months of registration.	NUMERATOR: number of registered UASC who are reunited with their caregiver within 6 months of registration DENOMINATOR: total number of registered UASC who want to be reunified with their caregiver.	Not Applicable	Not Applicable
% of reunified children who report a sense of safety in their community (in countries of origin or host country) at case follow-up.	NUMERATOR: number of reunified children surveyed who report a sense of safety in their community at case follow-up DENOMINATOR: total number of reunified children surveyed.	Not Applicable	Not Applicable
% of children requiring a second placement as a result of the initial reunification or placement being unsuccessful.	NUMERATOR: number of children requiring a second placement as a result of the initial reunification or placement being unsuccessful DENOMINATOR: total number of reunified children.	Not Applicable	Not Applicable
% of targeted caregivers who report increased knowledge of caring and protective behaviours towards children under their care following their participation in a family strengthening programme	NUMERATOR: number of targeted caregivers who report increased knowledge of caring and protective behaviours towards children under their care following participation in a family strengthening programme DENOMINATOR: total number of targeted caregivers who participated in a family strengthening programme. Define ‘caring and protective behaviours’ in your context	Not Applicable	Not Applicable
% of targeted caregivers who report enhanced skills to fulfil their responsibilities towards their children following their participation in a family strengthening programme.	NUMERATOR: number of targeted caregivers who report enhanced skills to fulfil their responsibilities towards their children following their participation in a family strengthening programme DENOMINATOR: total number of targeted caregivers who participated in a family strengthening programme	Not Applicable	Not Applicable
% of children aged 8-17 who report a positive change in their interactions with their caregivers following their caregiver’s participation in a family strengthening programme.	NUMERATOR: number of children aged 8-17 surveyed who report a positive change in their interactions with their caregivers following their caregiver’s participation in a family strengthening programme DENOMINATOR: total number of children aged 8-17 surveyed whose caregivers participated in a family strengthening programme.	8-17 years	Not Applicable
% of caregivers who report using positive coping skills within the past month following their participation in a family strengthening programme.	NUMERATOR: number of caregivers surveyed who report using positive coping skills within the past month following participation in a family strengthening programme DENOMINATOR: total number of caregivers surveyed who participated in a family strengthening programme. Define ‘positive coping skills’ in context.	Not Applicable	Not Applicable
% of children aged 8-17 who report feeling safe in their caregiving environment.	NUMERATOR: number of children aged 8-17 surveyed who report feeling safe in their caregiving environment DENOMINATOR: total number of children aged 8-17 surveyed.	8-17 years	Not Applicable
% of community members who report increased confidence in their ability to prevent and respond to child protection risks.	NUMERATOR: number of community members surveyed who report increased confidence in their ability to prevent and respond to child protection risks DENOMINATOR: total number of community members surveyed. Add a timeframe such as ‘at project completion’ or ‘by the response transition phase’.	Not Applicable	Not Applicable
% of children in contact with the justice system who report child_x0002_friendly access to legal support since the start of the emergency.	NUMERATOR: number of children in contact with the justice system who report child-friendly access to legal support since the start of the emergency DENOMINATOR: total number of children in contact with the justice system since the start of the emergency	Not Applicable	Not Applicable
% of institutions surveyed that indicate increased numbers of children detained since the start of the emergency.	NUMERATOR: number of institutions surveyed that indicate increased numbers of children detained since the start of the emergency DENOMINATOR: total number of institutions surveyed.	Not Applicable	Not Applicable
% of detention centres that grant access to child protection actors.	NUMERATOR: number of detention centres that grant access to child protection actors DENOMINATOR: total number of detention centres.	Not Applicable	Not Applicable
% of migrant children, including refugees, asylum seekers and unaccompanied or separated minors, who receive protective services following contact with the justice system.	NUMERATOR: number of migrant children who receive protective services following contact with the justice system DENOMINATOR: total number of migrant children who have contact with the justice system.	Not Applicable	Not Applicable
% of children in detention who are placed in child-specific and gender-specific facilities.	NUMERATOR: number of children in detention who are placed in child-specific and gender-specific facilitates [typo] DENOMINATOR: total number of children in detention.	Not Applicable	Not Applicable
% of detention facilities with 1:1 placement/child ratio.	This indicator can be calculated by determining the number of detention facilities with a 1:1 placement/child ratio by the total number of identified detention facilities in each target location.	Not Applicable	Not Applicable
# and % of children who are sent to a detention centre in a geographic location different from that where their family lives.	NUMERATOR: number of children who are sent to a detention centre in a geographic location different from that where their family lives DENOMINATOR: total number of children in detention centres.	Not Applicable	Not Applicable
% of children arrested due to alleged involvement in conflict-elated activities.	NUMERATOR: number of children arrested due to alleged involvement in conflict-related activities DENOMINATOR: total number of children arrested. This indicator can also be reported as a total number of children arrested due to alleged involvement in conflict-related activities.	Not Applicable	Not Applicable
% of reports of violence against children that receive direct action from law enforcement	NUMERATOR: number of reports of violence against children that receive direct action from law enforcement DENOMINATOR: total number of reports of violence against children.	Not Applicable	Not Applicable
% of children identified as using illicit substances who are successfully referred to health or psychosocial services.	NUMERATOR: number of children identified as using illicit substances who are successfully referred to health or psychosocial services DENOMINATOR: total number of children identified as using illicit substances.	Not Applicable	Not Applicable
% of children in detention who report having had at least one visit with family members within the last 3 months	NUMERATOR: number of children in detention surveyed who report having had at least one visit with family members within the last 3 months DENOMINATOR: total number of children in detention surveyed.	Not Applicable	Not Applicable
% of detention facilities that provide minimum basic services to children.	NUMERATOR: number of identified detention facilities that provide minimum basic services to children DENOMINATOR: total number of identified detention centres	Not Applicable	Not Applicable
# of children in detention/100,000 children in country.	To report on this indicator determine the total (or estimated) number of children in detention per population of 100,000 children.	Not Applicable	Not Applicable
% of surveyed unaccompanied and separated children that report provision of food security assistance.	NUMERATOR: number of surveyed unaccompanied and separated children that report provision of food security assistance DENOMINATOR: total number of unaccompanied and separated children surveyed.	Not Applicable	Not Applicable
% of surveyed food insecure households that report receiving assistance from food security organisations following referral by child protection staff.	NUMERATOR: number of surveyed food insecure households that report receiving assistance from food security organisations following referral by child protection staff DENOMINATOR: total number of surveyed food insecure households referred by child protection staff to food security organisations.	Not Applicable	Not Applicable
% of caregivers surveyed who are able to pay for their children’s schooling without external assistance in the past 3 months.	NUMERATOR: number of caregivers surveyed who are able to pay for their children’s schooling without external assistance in the past 3 months after receiving livelihoods support DENOMINATOR: total number of surveyed caregivers who have received livelihoods support.	Not Applicable	Not Applicable
% of livelihoods projects that are adolescent-friendly.	NUMERATOR: number of livelihoods projects that are adolescent-friendly DENOMINATOR: total number of livelihoods projects. Add a location to this indicator such as ‘in target communities’.	Not Applicable	Not Applicable
% of non-formal or formal learning centres surveyed in target location that meet 100% of agreed-upon safety criteria and universal design standards.	NUMERATOR: number of formal or non-formal learning centres surveyed in target location that meet 100% of agreed-upon safety criteria and universal design standards DENOMINATOR: total number of formal and non-formal learning centres surveyed in target location.	Not Applicable	Not Applicable
% of identified school-aged children in target location regularly attending school or other centres of learning.	NUMERATOR: number of identified school-aged children in target location regularly attending school or other centres of learning DENOMINATOR: total number of identified school-aged children in target location.	Not Applicable	Not Applicable
% of educational facilities with a child-friendly, safe and confidential feedback and reporting mechanism in place.	NUMERATOR: number of educational facilities with a child-friendly, safe and confidential feedback and reporting mechanism in place DENOMINATOR: total number of educational facilities. Add a location such as ‘in target communities’.	Not Applicable	Not Applicable
% of identified formal and non-formal education facilities in target location being used as temporary shelters by community members/displaced population.	NUMERATOR: number of identified formal and non-formal education facilities in target location being used as temporary shelters by community members/displaced population DENOMINATOR: total number of identified formal and non-formal education facilities in target location.	Not Applicable	Not Applicable
% of education personnel trained on the identification of protection concerns, signs of psychosocial distress and the appropriate referral pathways.	NUMERATOR: number of education personnel trained on identification of protection concerns, signs of psychosocial distress and appropriate referral pathways DENOMINATOR: total number of education personnel trained.	Not Applicable	Not Applicable
# and % of healthcare workers in target location trained on identification of children affected by maltreatment.	NUMERATOR: number of identified healthcare workers in the target location trained on identification of children affected by maltreatment DENOMINATOR: total number of identified (or estimated) healthcare workers in target location.	Not Applicable	Not Applicable
% of births per health facility that are officially registered.	NUMERATOR: number of births per health facility that are officially registered DENOMINATOR: total number of births per health facility. Add a timeframe such as ‘annually’.	Not Applicable	Not Applicable
# and % of healthcare facilities in target location providing child_x0002_friendly services.	NUMERATOR: number of healthcare facilities in target location providing child-friendly services DENOMINATOR: total number of healthcare facilities in target location	Not Applicable	Not Applicable
# and % of surveyed healthcare staff who are able to articulate actions to prevent family separation.	NUMERATOR: number of surveyed healthcare staff who are able to articulate actions to prevent family separation DENOMINATOR: total number of surveyed healthcare staff.	Not Applicable	Not Applicable
% of supplementary or therapeutic feeding centres with at least one focal point trained in child protection.	NUMERATOR: number of identified supplementary or therapeutic feeding centres with at least one focal point trained in child protection DENOMINATOR: total number of supplementary or therapeutic feeding centres identified.	Not Applicable	Not Applicable
% of unaccompanied or separated infants placed in care arrangements with women who are able to breastfeed them.	NUMERATOR: number of unaccompanied or separated infants placed in care arrangements with women who are able to breastfeed them DENOMINATOR: total number of unaccompanied or separated infants placed in care arrangements.	Not Applicable	Not Applicable
% of child-centred locations with space provided for women to breastfeed.	NUMERATOR: number of child-centred locations with space provided for women to breastfeed DENOMINATOR: total number of child-centred locations. Add a location such as ‘in target communities’.	Not Applicable	Not Applicable
% surveyed WASH staff who can provide the name of at least one place where they can refer a child at risk.	NUMERATOR: number of surveyed WASH staff who know where to refer a child at risk DENOMINATOR: total number of surveyed WASH staff.	Not Applicable	Not Applicable
% of surveyed sites with separated communal facilities (toilet and bathing facilities) for girls/women and boys/men.	NUMERATOR: number of surveyed sites with separated communal facilities for girls/women and boys/men DENOMINATOR: total number of surveyed sites.	Not Applicable	Not Applicable
% of surveyed sites with communal facilities that meet 90% of safety criteria.	NUMERATOR: number of surveyed sites with communal facilities that meet 90% of safety criteria DENOMINATOR: total number of surveyed sites with communal facilities.	Not Applicable	Not Applicable
% of schools, play areas, health centres etc. that include child_x0002_appropriate WASH facilities.	NUMERATOR: number of identified schools, play areas, health centres that include child-appropriate WASH facilities DENOMINATOR: total number of identified schools, play areas, health centres. Add a location such as ‘in target communities’	Not Applicable	Not Applicable
% of constructed shelters that meet agreed-upon safety and privacy criteria for children and adolescents.	NUMERATOR: number of constructed shelters that meet agreed-upon safety and privacy criteria for children and adolescents DENOMINATOR: total number of constructed shelters. Add a location such as ‘in target communities’.	Not Applicable	Not Applicable
% of constructed shelters within accessible walking distance from play areas, schools, etc.	NUMERATOR: number of constructed shelters within accessible walking distance from play areas, schools, etc. DENOMINATOR: total number of constructed shelters. Add a location such as ‘in target communities’.	Not Applicable	Not Applicable
% of surveyed shelter and settlement staff who can successfully explain where to report child protection concerns or where to refer children in need of services, including unaccompanied and separated children and child survivors of sexual or gender-based violence.	NUMERATOR: number of surveyed shelter and settlement staff who can successfully explain where to report child protection concerns or where to refer children in need of services DENOMINATOR: total number of surveyed shelter and settlement staff.	Not Applicable	Not Applicable
% of surveyed child protection staff who can explain where children and their caregivers should report their shelter and settlement concerns.	NUMERATOR: number of surveyed child protection staff who can explain where children and their caregivers should report their shelter and settlement concerns DENOMINATOR: total number of surveyed child protection staff.	Not Applicable	Not Applicable
% of managed sites with a functioning referral pathway to report incidents and child protection concerns.	NUMERATOR: number of managed sites with a functioning referral pathway to report incidents of child protection concerns DENOMINATOR: total number of managed sites.	Not Applicable	Not Applicable
% of basic service access points (such as water points, distribution points, health centres, community centres and toilets) which meet agreed-upon criteria to be considered safe and safely accessible for children (including at night as required).	NUMERATOR: number of basic service access points that meet agreed-upon safety criteria DENOMINATOR: total number of basic service access points. This indicator should be reported on in each camp	Not Applicable	Not Applicable
% of children in target locations participating in project activities with a valid birth certificate.	NUMERATOR: number of children in target locations participating in project activities with a valid birth certificate DENOMINATOR: total number of children in target locations participating in project activities. Report on this indicator per each child protection project.	Not Applicable	Not Applicable
% of children under 18 without any form of legal identity document.	NUMERATOR: number of identified children under 18 without any form of legal identity document DENOMINATOR: total number of identified children under 18.	<18 years	Not Applicable
% of children born in the displacement location who receive a birth certificate by the age of 1 year.	NUMERATOR: number of identified children born in displacement location who receive a birth certificate by the age of 1 year DENOMINATOR: total number of children born in displacement location.	≤1 year	Not Applicable
% of children who lost their birth certificate in displacement and received a new one.	NUMERATOR: number of identified children who lost their birth certificate in displacement and received a new one DENOMINATOR: total number of identified children who lost their birth certificate.	Not Applicable	Not Applicable
% of children without a birth certificate who receive one through a procedure for late birth registration in accordance with national legislation (for IDPs).	NUMERATOR: number of identified children without a birth certificate who receive one through procedure for late birth registration in accordance with national legislation DENOMINATOR: total number of identified children without a birth certificate.	Not Applicable	Not Applicable
% of children born in displacement who receive a birth certificate upon return/repatriation.	NUMERATOR: number of identified children born in displacement who receive a birth certificate upon return/repatriation DENOMINATOR: total number of identified children born in displacement.	Not Applicable	Not Applicable
Availability of Kangaroo Mother Care (KMC)	NUMERATOR: Number of facilities in which a space is identified for KMC and where staff have received KMC training (< 2 years) DENOMINATOR: Total number of facilities with inpatient maternity services that are assessed	Not Applicable	Type of facility
Percent of facilities with inpatient maternity services with no stockouts in the past 3 months of: • Bag & mask (newborn size)	NUMERATOR: Number of facilities with inpatient maternity services with no stock-outs in the past 3 months of Bag & mask (size 0 and 1) DENOMINATOR: Total number of facilities with inpatient maternity services that are assessed	Not Applicable	Not Applicable
Percent of facilities with newborn care services with no stock-outs in the past 3 months of: Injectable gentamicin, Injectable benzylpenicillin, or ampicillin, Oral amoxicillin	NUMERATOR: Number of facilities with newborn care services with no stock-outs in the past 3 months of: Injectable gentamicin, Injectable X-Penicillin, Oral amoxicillin DENOMINATOR: Total number of facilities with inpatient maternity services that are assessed	Not Applicable	Not Applicable
Newborn bag & mask	NUMERATOR: Number of facilities with inpatient maternity services with preemie and newborn bag (size o and 1) & mask available and functioning in delivery area (observed) DENOMINATOR: Total number of facilities with inpatient maternity services that are assessed	Not Applicable	Type of facility
Early initiation of breastfeeding	NUMERATOR: Number of women with a live birth in the X years prior to the survey who put the newborn infant to the breast within one hour of birth DENOMINATOR: Total number of women with a live birth in the X years prior to the survey	Not Applicable	Geographical area, sex
Proportion of Low Birth Weight newborns	Number of live births < 2500g / Number of live births x 100. Live births is included here rather than expected births. This includes ONLY babies who are weighed immediately after birth in a health facility	Not Applicable	Not Applicable
Proportion of children between 0 and 23 months who were put to breast within one hour of birth	inferred from name	0-23 months	Not Applicable
Proportion of infants between 0 and 5 months who received only breastmilk during the previous day	inferred from name	0-5 months	Not Applicable
KMC initiation for infants weighing 2000 g or less	% of infants initiated on KMC NUMERATOR: # of infants weighing 2000 g or less who were initiated on KMC DENOMINATOR: # of infants weighing 2000 g or less who were born in or presented to the health facility during the reporting period	Not Applicable	•Facility type (e.g. health center); •Weight (≤ 1500 g and 1500—< 2000 g); •Immediate/non-immediate
Percent of live births at a facility where the newborn had trouble breathing at birth (or was not breathing at birth)	NUMERATOR: Number of live births at a facility where the newborn had trouble breathing at birth (or was not breathing at birth); DENOMINATOR: Number of live births at a facility	newborn	Not Applicable
Percent of babies born with low birthweight (<2500g)	NUMERATOR: Number of live-born neonates with weight less than 2500 g at birth; DENOMINATOR: Number of live births at a facility	newborn	Not Applicable
Percent of births at a facility that are pre-term	NUMERATOR: Number of newborns born under 37 weeks gestation; DENOMINATOR: Number of live births at a facility	Disaggregate by gestational age in weeks and days, where possible: • Moderate to late preterm (32 to <37 weeks) • Very preterm (28 to <32 weeks) • Extremely preterm (<28 weeks)	Disaggregate by gestational age in weeks and days, where possible: • Moderate to late preterm (32 to <37 weeks) • Very preterm (28 to <32 weeks) • Extremely preterm (<28 weeks)
Newborn resuscitation with bag and mask	NUMERATOR: Number of newborns who were not breathing spontaneously or crying at birth and, subsequently, required resuscitation (stimulation and/or bag and mask) to be performed; DENOMINATOR: Total number of live births at a facility	newborn	Not Applicable
Early initiation of breastfeeding	NUMERATOR: Number of newborns breastfed within one (1) hour of birth in a health facility; DENOMINATOR: Number of total live births in a facility	newborn	Not Applicable
Newborns receiving essential newborn care	NUMERATOR: Number of newborns who received all four (4) elements of essential newborn care (immediate and thorough drying; immediate skin-to-skin contact; delayed cord clamping; and initiation of breastfeeding in the first hour); DENOMINATOR: Total number of live births at a facility	newborn	Not Applicable
Chlorhexidine (CHX) cord cleansing	NUMERATOR: Number of newborns who received at least one (1) dose of chlorhexidine digluconate (7.1%) to the cord within 24 hours of birth; DENOMINATOR: Total number of live births	newborn	Not Applicable
Postnatal care (PNC) coverage – newborn	NUMERATOR: Number of newborns who received PNC with a healthcare provider within 2 days of childbirth; DENOMINATOR: Total number of live births	newborn	Not Applicable
Newborns on Kangaroo Mother Care (KMC)	NUMERATOR: Number of newborns initiated on KMC at a facility (or admitted to KMC unit if separate unit exists); DENOMINATOR: Total number of live births in the facility	newborn	Not Applicable
Newborns treated for neonatal sepsis/ Infection	NUMERATOR: Number of newborns who receive treatment (at least one injection of antibiotic) for suspected serious bacterial infection in the facility; DENOMINATOR: Total number of live births in the facility	newborn	Not Applicable
Low birth weight prevalence	# of live born neonates with weight < 2500g at birth / # of live births	newborn	Not Applicable
Preterm birth prevalence	# of live births where newborn was preterm / # of live births	moderate to late preterm (32 to 37 weeks), very preterm (28 to 32 weeks), and extremely preterm (<28 weeks)	Not Applicable
KMC coverage	# of small or preterm newborns initiated on KMC / # of small or preterm newborns	newborn	Not Applicable
LBW prevalence	Alternatives to per 1000: Health facility based (HIS): proportion of live births with weight less than 2500 gm at birth; Sentinel sites: proportion of live births with weight less than 2500 gm at birth	neonates (definition Not specified)	Not Applicable
Small and sick newborn care coverage	Alternatives to account for access/resource challenges: Population based survey + health facility assessment: Proportion of births that occurred in a health facility that demonstrates capacity to provide care sick newborns in a given period; HIS + HF assessment + administrative population estimate: Proportion of facility births that occurred in a health facility that demonstrates capacity to prov…	newborns (definition Not specified)	Not Applicable
Small and sick newborn care quality	Alternatives to account for access/resources: Random sample of facilities (in person): Percent of newborns diagnosed with PSBI who received at least one dose of antibiotics at the facility ; HIS (all reporting health facilities) or random sample of health facilities (remote): Percent of facilities with recommended antibiotics in stock ; LQAS sample of health facilities: Yes/No: Number of newborns…	newborns (definition Not specified)	Not Applicable
Postnatal care coverage	Alternatives to account for access/resources - Population-based survey: proportion of mothers and newborns attended by a health care provider during the first 48 hours following birth in a given time period HIS + Administrative estimate: Proportion of mothers and newborns attended by a health care provider during the first 48 hours following birth in the reporting period LQAS population based: Ye…	0-1 month old	Not Applicable
Child care practices (breastfeeding)	Alternatives to account for access/resources - Population based survey: Proportion of children born in the last 12 months who were put to breast within one hour/ soon after from birth HIS or Random sample of health facilities (in person): Proportion of children born in the last 12 months who were put to breast within one hour from/ soon after birth LQAS population based survey: Yes/No: Number of …	<24 months	Not Applicable
Routine care during labour and childbirth, newborn care (day of birth)	Alternatives to account for access/resources - Population-based survey: proportion of births in a health facility in a given time period / area HIS + Administrative estimate: proportion of births in a health facility in a given time period / area LQAS population based survey: Yes/No: Number of women who gave birth at a health facility in a given time period / area meets or exceeds LQAS threshold.…	Not Applicable	Not Applicable
Management of anemia	% of children aged between 2 months up to 15 years with anemia who were treated according to WHO guidelines NUMERATOR: # of children aged between 2 months and 15 years diagnosed with who received the correct prescription for anemia according to WHO guidelinesi DENOMINATOR: # of children aged between 2 months and 15 years diagnosed with anemia who visited health facility during reporting period	< 1 year, 1—< 5, 5—< 15	•Sex;
Percentage of anaemia in children & adolescents	NUMERATOR: # of children under 5 and adolescents who are anaemic DENOMINATOR: Total # of children under 5 and adolescents	<5 years and adolescents (not defined)	Not Applicable
Child morbidity	NUMERATOR: Number of children 0-59 months whose caregiver reported an illness in the previous 2 weeks DENOMINATOR: Total number of children 0 to 59 months of age surveyed	0-59 months	Geographical area
Zinc utilization for diarrhoea treatment	NUMERATOR: Number of non-SAM children with diarrhoea treated with ORS supplemented with zinc DENOMINATOR: Total number of non-SAM children with diarrhoea treated	Not Applicable	Geographical area
Crude Birth Rate	Number of live births in the camp/ Total population x 1000. Report in / 1000 population/ month	Not Applicable	Not Applicable
Essential IMNCI assessment for the sick child	% of sick < 5 children who were assessed in the health facility based on key IMNCI assessment criteria NUMERATOR: # of sick < 5 children who were assessed based on key IMNCI assessment criteriaC DENOMINATOR: # of sick < 5 children who visited the health facility during the reporting period	0—< 2 month, 2 month—< 5 years	•IMNCI assessment components; •Sex
Management of acute watery diarrhea among children < 5 years old	% of children < 5 years diagnosed with acute watery diarrhea in a health facility who received appropriate treatment for diarrhea NUMERATOR: # of children < 5 years who were diagnosed with acute watery diarrhea and received ORS and Zinc supplementation (if 2 months- < 5 years) DENOMINATOR: # of children < 5 years old with diagnosis of acute watery diarrhea who visited health facility during the r…	Age (0–59 days, 2 months- < 5 years	•Age (0–59 days, 2 months- < 5 years); •Sex; •Facility type; •Age (7–59 days, 2 month—< 5 years)
Inappropriate use of antibiotic for cough or cold	% of children with only cough or cold to whom an antibiotic was prescribed NUMERATOR: # of children in a health facility with only cough or cold or any of the following unspecified RTI diagnosis (No pneumonia, RTI, URTI) and no comorbidity requiring antibiotic treatment (E.g., Pneumonia, Severe Pneumonia, SAM, Very Severe Disease, Sepsis, Meningitis, Dysentery, Cholera, HIV +) to whom an antibiot…	Not Applicable	•Facility types; •Sex; •Diagnosis
Patient knowledge and understanding of their condition and treatment plan	% of children < 15 years old (or their caregivers) who can describe the child’s condition and how to take the treatment at home NUMERATOR: # of children < 15 years old (or their caregivers) who can describe the child’s condition and how to take the treatment at home DENOMINATOR: # of children (or their caregivers) who were discharged from the health facility and were interviewed during reporting …	<15 years	•Child vs caregiver; •Service level (inpatient, outpatient); •Type of health facility
Coverage of diarrhoea treatment	NUMERATOR: # of children under 5 with diarrhoea attending a facility and receiving fluid from ORS packets or pre-packaged ORS fluids and zinc supplement (as the latter is preferred) DENOMINATOR: # of children under 5 with diarrhoea attending the same facility over the same period	<5 years	Not Applicable
Oral rehydration salts (ORS) and zinc supplementation provided in a timely manner to all children under age five years presenting with diarrhoea. Within 24 hours of the onset of symptoms	Not specified	<5 years	Not Applicable
% of children and caregivers surveyed who report an increased sense of safety and well-being due to participation in group activities compared to the beginning of the intervention	NUMERATOR: number of children and caregivers surveyed who report an increased sense of safety and well-being due to participation in group activities DENOMINATOR: total number of children and caregivers surveyed who participated in group activities	Not Applicable	Not Applicable
% of children and caregivers who report an increase to their well-being as a result of their urgent child protection needs/risks being addressed through the CM process.	NUMERATOR: number of children and caregivers surveyed who report an increase to their well-being as a result of their urgent child protection needs being addressed through the CM process DENOMINATOR: total number of children and caregivers surveyed who received CM.	Not specified	Not Applicable
% of children identified as victims of sexual exploitation who are successfully referred to health or psychosocial services.	NUMERATOR: number of children identified as victims of sexual exploitation who are successfully referred to health or psychosocial services DENOMINATOR: total number of children identified as victims of sexual exploitation.	Not Applicable	Not Applicable
% of children who are in need of services following incidents affecting their well-being in or around the camp who report receiving services.	NUMERATOR: number of identified children in need of services following incidents affecting their well-being in or around the camp who report receiving services DENOMINATOR: total number of identified children in need of services following incidents in or around the camp.	Not Applicable	Not Applicable
Sexual violence against children and adolescents (disaggregate by age)	NUMERATOR: # of adults of age 18–29 reported as victims of sexual violence by age 18 DENOMINATOR:# of adults age 18–29 in the catchment area	Not specified	Not Applicable
Percentage of rape and IPV survivors receiving first-line support	NUMERATOR: # of survivors of rape or IPV reported to or identified by health providers who receive first-line support, by sex and age DENOMINATOR:# of rape and IPV survivors reporting to/ identified by health providers	Not specified	Sex
Percentage of rape survivors receiving HIV post-exposure prophylaxis	NUMERATOR: # of rape survivors potentially exposed to HIV that receive post-exposure prophylaxis within 72 h of the incident, by sex and age DENOMINATOR: # of rape survivors presenting at facility	Not specified	Sex
Percentage of rape survivors receiving emergency contraception	NUMERATOR: # of rape survivors who receive emergency contraception within 120 h of incident, by method, by age DENOMINATOR: # of rape survivors presenting at facility	Not specified	Emergency Contraception method
Sex ratio at birth	The number of female births per 100 male births NUMERATOR: Number of female births recorded at a specified point in time. DENOMINATOR:Number of male births recorded at a specified point in time	Not Applicable	Geographic region
Excess female infant mortality (sex ratios up to age 1 year)	The number of females per 100 males at two points in time — age 0-1 for excess infant mortality, and age 0-4 years for excess child mortality. NUMERATOR: Number of females aged 0-1 year at a specified point in time DENOMINATOR:Number of males aged 0-1 year at the same specified point in time.	0-1 year	Geographic region
Excess female child mortality (sex ratios under 5)	The number of females per 100 males at two points in time — age 0-1 for excess infant mortality, and age 0-4 years for excess child mortality. NUMERATOR: Number of females aged 0-4 years at a specified point in time. DENOMINATOR:Number of males aged 0-4 years at the same specified point in time.	0-4 years	Geographic region
Proportion of women aged 15-49 who ever experienced physical violence from an intimate partner	The proportion of women surveyed who report experiencing physical violence from a male intimate partner at any point during their lifetime. An intimate partner is defined as a cohabiting partner (either currently or in the past), whether or not they had been married at the time. The violence could have occurred after they had separated. NUMERATOR: Women aged 15-49 who currently have or ever had a…	Not specified	Age, region, ethnicity or other appropriate group.
Proportion of women aged 15-49 who experienced physical violence from an intimate partner in the past 12 months	The proportion of women surveyed who report experiencing physical violence from a male intimate partner during the past 12 months. An intimate partner is defined as a cohabiting partner, whether or not they had been married at the time. The violence could have occurred after they had separated. NUMERATOR: Women aged 15-49 who currently have or ever had an intimate partner, who report experiencing…	Not Applicable	Not Applicable
Proportion of women aged 15-49 who experienced physical violence from an intimate partner in the past 12 months who were injured as a result of the violence	The proportion of women surveyed who experienced physical violence from a male intimate partner during the past 12 months and who were injured as a result of the violence, during the same time period. An intimate partner is defined as a cohabiting partner, whether or not they had been married. The violence and resulting injury could have occurred after they had separated. NUMERATOR: Women aged 15…	Not specified	Age, region, ethnicity or other appropriate group.
Proportion of women aged 15-49 who ever experienced sexual violence from an intimate partner	The proportion of women surveyed who report experiencing sexual violence from a male intimate partner at any point during their lifetime. An intimate partner is defined as a cohabiting partner, whether or not they had been married at the time. The sexual violence could have occurred after they had separated. NUMERATOR: Women aged 15-49 who currently have or ever had an intimate partner, who repor…	Not specified	Age, region, ethnicity or other appropriate group.
Proportion of women aged 15-49 who experienced sexual violence from an intimate partner in the past 12 months	The proportion of women surveyed who report experiencing sexual violence from a male intimate partner during the past 12 months. An intimate partner is defined as a cohabiting partner, whether or not they had been married at the time. The violence could have occurred after they had separated. NUMERATOR: Women aged 15-49 who currently have or ever had an intimate partner and who report experiencin…	Not specified	Age, region, ethnicity or other appropriate group.
Proportion of women aged 15-49 who ever experienced physical violence from someone other than an intimate partner	The proportion of women surveyed who report ever experiencing sexual violence from anyone other than an intimate partner, including when they were a child. The perpetrator could have been a family member, friend (including a non-cohabiting boyfriend), acquaintance or stranger. NUMERATOR: Women aged 15-49 who have ever experienced physical violence (based on the checklist) by someone other than an…	Not specified	Age, region, ethnicity or other appropriate group.
Proportion of women aged 15-49 who experienced physical violence from someone other than an intimate partner in the past 12 months	The proportion of women surveyed who report experiencing sexual (typo?) violence from anyone other than an intimate partner during the past 12 months. The perpetrator could have been a family member, friend (including a non-cohabiting boyfriend), acquaintance or stranger. NUMERATOR: Women aged 15-49 who report experiencing physical violence (based on the checklist15 below) by someone other than a…	Not specified	Age, region, ethnicity or other appropriate group.
Proportion of women aged 15-49 who ever experienced sexual violence from someone other than an intimate partner	The proportion of women surveyed who report ever experiencing sexual violence from anyone other than an intimate partner, including when they were a child. The perpetrator could have been a family member, friend (including a non-cohabiting boyfriend), acquaintance or stranger. NUMERATOR: Women aged 15-49 who report ever experiencing sexual violence (based on the checklist16 below) perpetrated by …	Not specified	Age, region, ethnicity or other appropriate group, and perpetrator. In order to disaggregate this indicator by perpetrator, ask all women who respond affirmatively to any of the three probes above: “Who did this to you?” Suggested categories: male member of immediate family, male member of extended family, friend, someone she knew, stranger.
Proportion of women aged 15-49 who experienced sexual violence from someone other than an intimate partner in the past 12 months	The proportion of women surveyed who report experiencing sexual violence during the past 12 months from anyone other than an intimate partner, which can include a family member, friend (including a non-cohabiting boyfriend), acquaintance or stranger. NUMERATOR: Women aged 15-49 who report experiencing sexual violence (based on the checklist17 below) from someone other than an intimate partner dur…	Not specified	Age, region, ethnicity or other appropriate group, and perpetrator. In order to disaggregate this indicator by perpetrator, ask all women who respond affirmatively to any of the three probes above: “Who did this to you?” Suggested categories: male member of immediate family, male member of extended family, friend, someone she knew, stranger.
Proportion of women aged 15-49 who report sexual violence below age 15	The proportion of women surveyed who report experiencing sexual violence at age 14 or below from anyone other than an intimate partner, which can include a family member, friend, acquaintance or stranger. This indicator captures child sexual abuse, as well as sexual violence perpetrated by a stranger. NUMERATOR: Women aged 15-49 who report experiencing sexual violence when they were 14 years old …	Not specified	Age, region, ethnicity or other appropriate group, and perpetrator. In order to disaggregate this indicator by perpetrator, ask all women who respond affirmatively to any of the three probes above: “Who did this to you?” Suggested categories: male member of immediate family, male member of extended family, friend, someone she knew, stranger.
Proportion of women aged 15-19 who have undergone female genital cutting/mutilation	Proportion of women aged 15-19 years old who have undergone female genital cutting/mutilation (FGC/M) at the time of the survey. NUMERATOR: Number of surveyed women aged 15-19 who have undergone FGC/M. DENOMINATOR: Total number of women aged 15-19 in the survey.	Not Applicable	Region, ethnicity, religion.
Among cut women aged 15-19, the nature of procedure performed	Among cut women aged 15-19, the proportions of women who underwent each of three defined types of cutting. Three different measures are obtained to capture this information. NUMERATOR: Cut women who report undergoing one of the following procedures: • Genital area was nicked, but no flesh removed • Any flesh was removed from the genital area • The genital area was sewn closed DENOMINATOR: All cut…	Not specified	Age, region, ethnicity, religion.
Among cut women aged 15-19, proportion who had it performed by a medical practitioner	Among cut women aged 15-19, the proportion of women who had the procedure done by a health professional. NUMERATOR: The number of cut women aged 15-19 who state that a health professional (either a doctor, or trained nurse or midwife) performed their procedure DENOMINATOR: All cut women aged 15-19 in the survey.	Not specified	Age, region, ethnicity, religion.
Proportion of mothers aged 15-49 who have at least one daughter who is cut	Among mothers aged 15-49 who have at least one daughter, the proportion with one or more who is/are cut. NUMERATOR: The number of mothers with one or more daughters who have been cut. DENOMINATOR: All surveyed mothers with at least one daughter who is age X (culturally appropriate minimum age at which girls are cut) or older.	Not specified	Age, region, ethnicity, religion.
Among mothers aged 15-49 with at least one cut daughter, proportion of the most recently cut daughters who had it performed by a medical practitioner	Among mothers with cut daughters, the proportion of those whose most recently cut daughter had the procedure done by a health professional. NUMERATOR: The number of women with one or more cut daughters who state that a health professional (either a doctor, or trained nurse or midwife) performed the procedure on the one most recently cut. DENOMINATOR: All women with at least one cut daughter in th…	Not specified	Age, region, ethnicity, religion.
Proportion of women who reported physical and/or sexual violence	The percent of women per health unit who reported physical and/or sexual violence to a health provider during a specified period (e.g., during the past 12 months). NUMERATOR: Number of women who reported experiencing recent physical and/or sexual violence to a health provider, during a certain period of time preceding the survey (e.g., past year). DENOMINATOR: Number of women asked about physical…	Not specified	Age of survivor and region, source of referral, type of violence reported (physical or sexual).
Proportion of VAW/G survivors who received appropriate care	The percent of women/girls who have experienced and disclosed recent violence, per health unit, who were appropriately cared for within a specific time period (e.g., during the past 12 months). NUMERATOR: Number of women/girls who reported experiencing recent physical and/or sexual violence, who also received appropriate care, during a certain period of time preceding the survey (e.g., past year)…	Not specified	age of survivor and region, source of referral.
Proportion of rape survivors who received comprehensive care	Proportion of rape survivors presenting at health services who received comprehensive care, during a specified period of time (e.g., during the past 12 months). NUMERATOR: Number of rape survivors seeking care who received any of the following elements of care at a health facility, during a specific period of time (e.g., within the past 12 months). Comprehensive care includes: • STI screening and…	Not specified	Age of survivor and region, element of care, and the number of elements received.
Number of women/girls reporting incidents of sexual violence per 10,000 population in the emergency area	Reported incidents of sexual violence over a specific period of time (to be defined within the context of the emergency situation). NUMERATOR: Number of incidents of sexual violence reported by women and girls in the specified period. DENOMINATOR: The total camp/area/country population during the same time period	under 15, 15-20, 20+	geographic location
Percent of rape survivors in the emergency area who report to health facilities/workers within 72 hours and receive appropriate medical care	The proportion of rape survivors who present for care at a health facility within 72 hours and who receive appropriate care, within a defined time period. NUMERATOR: Number of rape survivors who present for care within 72 hours of the incident and who receive appropriate care within a defined time period (e.g., past three months). Appropriate care for rape survivors who present within 72 hours in…	under 15, 15-20, 20+	Age (under 15, 15-20, 20+), geographic location
Proportion of sexual violence survivors in the emergency area who report 72 hours or more after the incident and receive a basic set of psychosocial and medical services	The proportion of sexual violence survivors, including rape survivors, who present for care at a health facility 72 hours or more after the incident, and who receive a basic set of psychosocial and medical services, within a defined time period. NUMERATOR: Number of sexual violence survivors, including rape survivors, who present for care 72 or more hours after the incident occurred and who recei…	under 15, 15-20, 20+	Age (under 15, 15-20, 20+), geographic location
% of identified child sexual or gender-based violence survivors who required medical assistance and report receiving it.	NUMERATOR: number of child sexual or gender-based violence survivors who required medical assistance and report receiving it DENOMINATOR: total number of child sexual or gender_x0002_based violence survivors who required medical assistance.	Not Applicable	Not Applicable
% of identified child sexual or gender-based violence survivors who needed mental health and psychosocial support and report receiving it.	NUMERATOR: number of identified child sexual or gender-based violence survivors who needed mental health and psychosocial support and report receiving it DENOMINATOR: total number of identified child sexual or gender-based violence survivors who needed mental health and psychosocial support.	Not Applicable	Not Applicable
% of children and adults surveyed who can explain where to report cases of sexual and gender-based violence.	NUMERATOR: number of children and adults surveyed who can explain where to report cases of sexual and gender-based violence DENOMINATOR: total number of children and adults surveyed.	Not specified	Not Applicable
Coverage of measles vaccination (%)	NUMERATOR: Number of children in the target age group who received measles vaccination in a defined administrative or health area in a given period of time DENOMINATOR: Estimated total number of children in the target age group in the same administrative or health area in the same period of time	Not Applicable	Administrative area; health area; sex
Coverage of DTP3 in < 1 year old (%)	NUMERATOR: Number of infants (under 12 months of age) who received DTP3 in a given year DENOMINATOR: Estimated number of infants (under 12 months of age) in the same year	<12 months	Administrative area; health area; sex
Measles Vaccination Coverage	Number of infants who received measles vaccination / (Total number of targetted infants for the time period)	Not Applicable	Not Applicable
Vaccination Coverage Rate	Number of infants who finished antigen course / (Total number of targetted infants for the time period)	Not Applicable	Disaggregated by BCG, Polio, DTP-HepB-Hib, Vitamin A, Other Vaccinations as per National Guidelines
Program Dropout Rate	((DTP-HepB-Hib 1-DTP-HepB-Hib 3)*100)/DTP-HepB-Hib 1 Proportion of infants not receiving all three required doses of Pentavalent vaccine after receiving an initial dose, compared number of infants who receive an initial dose.	Not Applicable	Not Applicable
Missed-Opportunity for vaccination (MOV)	% of children < 2 years of age eligible for DTP-Hep-B-HIB, IPV, RTV, PCV or Measles-containing vaccine, who were administered all catch up immunization during medical visits NUMERATOR: # of children < 2 years of age eligible for DTP-Hep-B-HIB, IPV, RTV, PCV and Measles-containing vaccine (unvaccinated or partially vaccinated with these vaccines according to their age and national immunization sch…	< 1 year, 1- < 2 years	•Sex; •By antigens
Coverage of DPT3	NUMERATOR: # of infants under 12 months who received 3 doses of DPT in a given time period DENOMINATOR: # of infants under 12 months in the catchment area	<12 MONTHS	Not Applicable
Immunization coverage rate	NUMERATOR: # of individuals in the target group for each vaccine in the national schedule that has received the last recommended dose in the basic series DENOMINATOR: # of in the target group for each vaccine	Not Applicable	Not Applicable
Measles Immunisation coverage	Alternatives to account for access/resources - Population-based survey: proportion of children 6 to 59 months (or 15 years) who have received measles vaccination HIS + Administrative estimate: Proportion of children less 12 months who have received measles vaccination LQAS population based: Yes/No: Number of eligible children 6 to 59 months (or to 15 years) who have received measles vaccination p…	6-59 months or 6 months-15 years	Not Applicable
Percentage of children aged six months to 15 years who have received measles vaccination, on completion of a measles vaccination campaign	Not specified	6 months - 15 years	Not Applicable
Percentage of children aged six to 59 months who have received an appropriate dose of vitamin A, on completion of measles vaccination campaign	Not specified	6-59 months	Not Applicable
Percentage of children aged 12 months who have had three doses of DPT	Not specified	12 months	Not Applicable
